# Supplementary material for: MicroFinder: conserved gene-set mapping and assembly ordering for manual curation of bird dot microchromosomes
Source: Gigascience. 2026 Apr 3;15:giag036. doi: 10.1093/gigascience/giag036 (PMC13192246; doi:10.1093/gigascience/giag036)
Supplement: giag036_Supplemental_Files [file giag036_supplemental_files.zip]

Archive with 6 entries (6 files):
- Supplementary Figures.pdf
- Table_S1_GoaT_data.xlsx
- Table_S2_reference_genomes.xlsx
- Table_S3_orthofinder_kinfin_microfinder.xlsx
- Table_S4_recuration.xlsx
- Table_S5_recuration_align_cov.xlsx
