# Supplementary material for: MicroFinder: conserved gene-set mapping and assembly ordering for manual curation of bird dot microchromosomes
Source: Gigascience. 2026 Apr 3;15:giag036. doi: 10.1093/gigascience/giag036 (PMC13192246; doi:10.1093/gigascience/giag036)
Supplement: giag036_Supplemental_Files [file giag036_supplemental_files.zip › Table_S3_orthofinder_kinfin_microfinder.xlsx]

## Sheet: Sheet1
Supplementary Table 3: Gene counts per OrthoFinder orthogroup for each reference species. The final two columns indicate if the orthogroup was included in the KinFin "fuzzy" orthogroup set or the MicroFinder. protein set. Proteins present in Kinfin "fuzzy" orthogroups with at least one gene copy located on a dot chromosome in either GGswu, bTaeGut1.4 or bCucCan1 were included in the MicroFinder p…
Orthogroup	GGswu	bAccGen1.1	bAquChr1.4	bCalAnn1_v1.p	bChrRid1.1	bCinCin1.1	bCucCan1.pri	bCygOlo1.pri.v2	bPhaCar2.1	bStrHab1.2.pri	bStrTur1.2	bTaeGut1.4.pri	Total	KinFin_fuzzy_OG	MicroFinder_protein_set
OG0000456	3	2	1	1	1	2	2	1	2	1	1	2	19	YES	YES
OG0000498	1	1	2	1	1	1	2	2	2	2	1	2	18	YES	YES
OG0000502	1	2	2	1	2	1	1	2	2	1	1	2	18	YES	YES
OG0000504	1	2	1	1	2	2	2	1	2	1	1	2	18	YES	YES
OG0000512	1	1	2	1	1	2	2	2	1	2	1	2	18	YES	YES
OG0000514	2	2	1	1	1	1	3	1	2	1	1	2	18	YES	YES
OG0000515	2	2	1	1	1	2	1	1	2	1	2	2	18	YES	YES
OG0000529	1	3	3	1	1	2	1	1	1	1	1	2	18	YES	YES
OG0000536	2	1	1	1	1	1	2	1	2	2	1	2	17	YES	YES
OG0000539	2	2	1	1	1	1	2	1	2	1	1	2	17	YES	YES
OG0000540	1	2	2	1	1	1	2	1	2	1	1	2	17	YES	YES
OG0000550	1	1	1	1	1	1	2	1	2	2	2	2	17	YES	YES
OG0000551	1	2	1	1	1	1	2	1	2	2	1	2	17	YES	YES
OG0000559	1	3	2	0	3	1	1	1	3	1	0	1	17	YES	YES
OG0000560	1	2	3	1	1	1	2	1	1	1	1	2	17	YES	YES
OG0000562	1	1	1	1	1	2	2	1	3	2	1	1	17	YES	YES
OG0000565	1	2	2	1	1	1	2	1	2	1	1	2	17	YES	YES
OG0000569	1	2	2	1	1	2	1	1	2	1	1	2	17	YES	YES
OG0000571	2	2	1	1	1	1	2	1	1	2	2	1	17	YES	YES
OG0000595	1	1	1	1	1	1	2	1	1	2	2	2	16	YES	YES
OG0000609	1	2	2	0	2	1	1	1	2	1	2	1	16	YES	YES
OG0000611	1	2	1	1	1	2	2	1	1	1	1	2	16	YES	YES
OG0000618	1	2	1	1	1	1	2	2	1	1	1	2	16	YES	YES
OG0000619	1	1	1	1	1	1	2	1	1	2	2	2	16	YES	YES
OG0000660	1	1	1	1	1	1	2	1	1	2	1	2	15	YES	YES
OG0000662	1	1	1	1	1	1	2	1	2	2	1	1	15	YES	YES
OG0000667	2	1	0	2	1	1	2	1	2	1	1	1	15	YES	YES
OG0000680	1	1	1	1	1	2	2	1	1	1	1	2	15	YES	YES
OG0000689	3	1	1	0	1	1	1	1	3	1	0	2	15	YES	YES
OG0000692	1	1	1	1	1	1	2	1	1	2	1	2	15	YES	YES
OG0000703	1	1	1	1	1	1	2	1	1	2	1	2	15	YES	YES
OG0000711	2	2	1	1	1	1	2	1	1	1	0	2	15	YES	YES
OG0000752	1	1	1	1	2	0	2	1	2	1	0	2	14	YES	YES
OG0000762	1	1	1	1	1	1	2	1	1	2	1	1	14	YES	YES
OG0000791	1	1	1	2	1	2	1	1	1	1	1	1	14	YES	YES
OG0000801	1	2	1	1	1	1	2	1	1	1	1	1	14	YES	YES
OG0000831	1	1	1	1	1	1	2	1	1	2	0	2	14	YES	YES
OG0000843	2	1	1	1	1	1	2	1	1	1	1	1	14	YES	YES
OG0000938	0	2	2	1	2	1	1	1	2	1	0	1	14	YES	YES
OG0000976	2	1	1	1	1	1	1	1	1	1	1	1	13	YES	YES
OG0001002	2	1	1	1	1	1	1	1	1	1	1	1	13	YES	YES
OG0001022	1	1	1	1	1	1	2	1	1	1	1	1	13	YES	YES
OG0001345	1	1	1	1	1	1	2	1	1	1	1	1	13	YES	YES
OG0001362	2	1	1	1	1	1	1	1	1	1	1	1	13	YES	YES
OG0001517	2	1	1	1	1	1	1	1	1	1	1	1	13	YES	YES
OG0001592	2	1	1	0	1	1	1	1	2	1	0	2	13	YES	YES
OG0001606	1	2	1	1	0	1	1	1	1	1	2	1	13	YES	YES
OG0001610	2	1	1	1	1	1	1	1	1	1	1	1	13	YES	YES
OG0001627	2	1	1	1	1	1	1	1	1	1	1	1	13	YES	YES
OG0001673	1	1	1	1	1	1	1	1	1	1	1	2	13	YES	YES
OG0001716	1	1	2	1	1	1	1	1	1	1	1	1	13	YES	YES
OG0001717	1	1	1	1	1	1	1	1	1	1	2	1	13	YES	YES
OG0001718	1	1	1	1	1	1	2	1	1	1	0	2	13	YES	YES
OG0001725	2	1	1	1	1	1	1	1	1	1	1	1	13	YES	YES
OG0001768	1	1	1	1	1	1	2	1	1	1	1	1	13	YES	YES
OG0001797	1	1	1	1	1	1	1	1	1	1	1	2	13	YES	YES
OG0001920	1	1	1	1	1	1	2	1	1	1	1	1	13	YES	YES
OG0001945	1	1	1	1	1	1	2	1	1	1	1	1	13	YES	YES
OG0002010	0	1	3	0	2	1	1	1	2	1	0	1	13	YES	YES
OG0002011	0	2	3	0	1	0	1	1	1	1	2	1	13	YES	YES
OG0002111	2	1	1	1	1	0	1	0	2	1	1	1	12	YES	YES
OG0004864	1	1	1	1	1	1	1	1	1	1	1	1	12	YES	YES
OG0007665	1	1	1	1	1	0	1	1	1	1	1	2	12	YES	YES
OG0008439	1	1	1	1	1	1	1	1	1	1	1	1	12	YES	YES
OG0008440	1	1	1	0	0	1	1	1	1	1	3	1	12	YES	YES
OG0008441	1	1	1	1	1	1	1	1	1	1	1	1	12	YES	YES
OG0008442	1	1	1	1	1	1	1	1	1	1	1	1	12	YES	YES
OG0008443	1	1	2	0	1	1	1	1	1	1	0	2	12	YES	YES
OG0011186	1	1	1	1	1	1	1	1	1	1	1	1	12	YES	YES
OG0011573	0	2	2	1	1	1	1	1	1	1	0	1	12	YES	YES
OG0011673	1	1	1	1	1	0	1	1	2	0	1	1	11	YES	YES
OG0011910	1	1	1	0	2	1	1	1	1	1	0	1	11	YES	YES
OG0012551	1	1	2	0	1	1	1	1	1	1	0	1	11	YES	YES
OG0012552	1	1	1	0	1	1	1	2	1	1	0	1	11	YES	YES
OG0012553	1	1	1	0	1	1	1	1	1	1	1	1	11	YES	YES
OG0012554	1	1	1	0	1	1	1	1	1	1	1	1	11	YES	YES
OG0012555	1	1	1	0	1	1	1	1	1	1	1	1	11	YES	YES
OG0012556	1	1	1	1	1	1	1	1	1	1	0	1	11	YES	YES
OG0012557	1	2	2	0	1	1	1	0	1	1	0	1	11	YES	YES
OG0012558	1	2	1	1	1	1	1	0	1	1	0	1	11	YES	YES
OG0012559	2	1	1	0	1	1	1	1	0	1	1	1	11	YES	YES
OG0012560	1	1	2	0	1	1	1	1	1	1	0	1	11	YES	YES
OG0012561	1	1	2	0	1	1	1	1	1	1	0	1	11	YES	YES
OG0012562	1	1	2	0	1	2	1	0	1	1	0	1	11	YES	YES
OG0012563	1	2	2	0	1	1	1	1	0	1	0	1	11	YES	YES
OG0012617	1	1	1	1	1	1	1	1	1	1	0	1	11	YES	YES
OG0012618	1	1	1	0	0	0	1	0	3	1	1	2	11	YES	YES
OG0012620	1	1	0	0	1	1	1	1	1	1	2	1	11	YES	YES
OG0012621	1	1	2	0	1	1	1	1	1	1	0	1	11	YES	YES
OG0012622	1	1	1	0	1	1	1	1	2	1	0	1	11	YES	YES
OG0012623	2	1	1	0	1	1	1	1	1	1	0	1	11	YES	YES
OG0012624	1	1	2	0	1	1	1	1	1	1	0	1	11	YES	YES
OG0013047	0	1	1	1	1	1	1	1	1	1	1	1	11	YES	YES
OG0013048	0	1	1	1	1	1	1	1	1	1	1	1	11	YES	YES
OG0013049	0	1	1	1	1	2	1	1	1	1	0	1	11	YES	YES
OG0013071	0	2	2	0	1	1	1	1	1	1	0	1	11	YES	YES
OG0013205	0	1	1	0	1	2	1	1	1	1	1	1	11	YES	YES
OG0013485	2	1	0	0	1	1	1	1	2	0	0	1	10	YES	YES
OG0013553	1	1	1	0	1	1	1	1	1	1	0	1	10	YES	YES
OG0013554	1	1	1	0	1	1	1	1	1	1	0	1	10	YES	YES
OG0013555	1	1	1	0	1	1	1	1	1	1	0	1	10	YES	YES
OG0013556	1	1	1	0	1	1	1	1	1	1	0	1	10	YES	YES
OG0013557	1	1	1	0	1	1	0	1	2	1	0	1	10	YES	YES
OG0013712	1	0	3	0	1	1	1	0	1	1	0	1	10	YES	YES
OG0013713	1	1	1	0	1	1	1	1	1	1	0	1	10	YES	YES
OG0013741	1	1	1	0	1	1	1	1	1	1	0	1	10	YES	YES
OG0013742	1	1	1	0	1	1	1	1	1	0	0	2	10	YES	YES
OG0013743	1	1	1	0	1	1	1	1	1	0	0	2	10	YES	YES
OG0013744	1	1	1	0	1	1	1	1	1	0	0	2	10	YES	YES
OG0013745	1	1	1	0	1	1	1	1	1	1	0	1	10	YES	YES
OG0013746	1	1	1	0	1	1	1	1	1	1	0	1	10	YES	YES
OG0013747	1	1	1	0	1	1	1	1	1	1	0	1	10	YES	YES
OG0013748	1	1	1	0	1	1	1	1	1	1	0	1	10	YES	YES
OG0013749	1	1	1	0	1	1	1	1	1	1	0	1	10	YES	YES
OG0013750	1	1	1	0	1	1	1	1	1	1	0	1	10	YES	YES
OG0013751	1	1	1	0	1	1	1	1	1	1	0	1	10	YES	YES
OG0013752	1	1	1	1	0	1	1	1	1	1	0	1	10	YES	YES
OG0013753	1	2	1	0	1	0	1	1	1	1	0	1	10	YES	YES
OG0013754	1	1	0	0	1	1	1	1	2	0	0	2	10	YES	YES
OG0013755	1	1	1	0	1	1	1	1	1	1	0	1	10	YES	YES
OG0013756	1	1	1	0	1	1	1	1	1	1	0	1	10	YES	YES
OG0013757	1	2	1	0	1	1	1	0	1	1	0	1	10	YES	YES
OG0013758	1	1	1	0	1	1	2	0	1	0	0	2	10	YES	YES
OG0013759	1	2	1	0	1	1	1	0	1	1	0	1	10	YES	YES
OG0013760	1	1	2	0	1	1	1	0	1	1	0	1	10	YES	YES
OG0013761	1	1	2	0	1	1	1	0	1	1	0	1	10	YES	YES
OG0013762	1	1	2	0	1	1	1	1	0	1	0	1	10	YES	YES
OG0013797	1	1	0	0	1	1	1	1	2	1	0	1	10	YES	YES
OG0013799	1	1	0	0	1	1	1	1	1	1	1	1	10	YES	YES
OG0013800	1	1	0	0	1	1	1	1	1	2	0	1	10	YES	YES
OG0013801	1	1	2	0	1	0	1	1	1	1	0	1	10	YES	YES
OG0013802	2	1	1	0	1	1	0	1	1	1	0	1	10	YES	YES
OG0013803	1	1	1	0	1	1	1	1	1	1	0	1	10	YES	YES
OG0013804	1	1	1	1	1	1	1	0	1	1	0	1	10	YES	YES
OG0013805	1	1	1	0	1	1	1	1	1	1	0	1	10	YES	YES
OG0013806	1	1	1	0	1	1	1	1	1	1	0	1	10	YES	YES
OG0013807	1	1	2	0	1	0	2	0	1	1	0	1	10	YES	YES
OG0013808	1	1	0	0	1	1	2	1	1	1	0	1	10	YES	YES
OG0013809	1	1	1	0	1	1	1	1	1	1	0	1	10	YES	YES
OG0013810	1	1	0	0	1	2	1	1	1	1	0	1	10	YES	YES
OG0013811	1	1	1	0	1	0	1	1	1	1	1	1	10	YES	YES
OG0013866	1	1	1	0	1	0	1	1	1	1	0	2	10	YES	YES
OG0013933	0	1	1	0	1	1	1	1	1	1	1	1	10	YES	YES
OG0013934	0	1	2	0	1	1	1	1	1	1	0	1	10	YES	YES
OG0013936	0	1	1	0	1	1	1	1	2	1	0	1	10	YES	YES
OG0013940	0	1	2	0	1	1	1	1	1	1	0	1	10	YES	YES
OG0013950	0	1	2	0	1	1	1	1	1	1	0	1	10	YES	YES
OG0014002	0	1	1	1	1	0	1	1	1	1	2	0	10	YES	YES
OG0014003	0	1	1	0	1	0	1	1	1	1	2	1	10	YES	YES
OG0014008	0	1	1	0	1	1	1	1	1	1	1	1	10	YES	YES
OG0014009	0	1	1	0	1	1	1	1	1	1	1	1	10	YES	YES
OG0014163	1	1	1	0	1	1	1	0	2	1	0	0	9	YES	YES
OG0014164	1	1	1	0	1	1	1	1	0	1	0	1	9	YES	YES
OG0014165	1	1	1	0	1	1	0	1	1	1	0	1	9	YES	YES
OG0014166	1	1	1	0	1	1	1	0	1	1	0	1	9	YES	YES
OG0014167	1	1	1	0	1	1	1	1	1	1	0	0	9	YES	YES
OG0014168	1	1	1	0	1	1	1	1	1	0	0	1	9	YES	YES
OG0014169	1	1	1	0	1	1	0	1	1	1	0	1	9	YES	YES
OG0014170	1	2	0	0	1	1	1	0	1	0	1	1	9	YES	YES
OG0014248	1	1	0	1	1	1	1	0	1	1	0	1	9	YES	YES
OG0014249	1	1	1	1	0	1	1	0	1	1	0	1	9	YES	YES
OG0014250	1	0	1	0	1	1	1	1	1	1	0	1	9	YES	YES
OG0014251	1	1	1	0	1	1	1	1	0	1	0	1	9	YES	YES
OG0014262	1	1	1	0	1	1	1	0	1	1	0	1	9	YES	YES
OG0014263	1	1	1	0	1	1	1	0	1	1	0	1	9	YES	YES
OG0014264	1	1	1	0	0	1	1	0	1	1	1	1	9	YES	YES
OG0014265	1	1	1	0	1	1	1	0	1	0	1	1	9	YES	YES
OG0014266	1	1	1	0	1	0	1	1	1	1	1	0	9	YES	YES
OG0014267	1	1	1	0	1	1	1	0	1	1	0	1	9	YES	YES
OG0014268	1	1	1	0	1	1	1	0	1	1	0	1	9	YES	YES
OG0014269	1	1	1	0	1	1	0	1	1	1	0	1	9	YES	YES
OG0014270	1	1	1	1	1	0	0	1	1	0	1	1	9	YES	YES
OG0014271	1	1	1	0	1	1	1	0	1	1	0	1	9	YES	YES
OG0014272	1	1	1	0	1	1	1	0	1	1	0	1	9	YES	YES
OG0014273	1	1	1	0	1	1	1	0	1	1	0	1	9	YES	YES
OG0014274	1	1	1	0	1	1	1	0	1	1	0	1	9	YES	YES
OG0014275	1	1	1	0	1	1	1	0	1	1	0	1	9	YES	YES
OG0014276	1	1	1	0	1	1	1	0	1	1	0	1	9	YES	YES
OG0014277	1	1	1	0	1	1	1	0	1	1	0	1	9	YES	YES
OG0014278	1	1	1	0	1	1	1	0	1	1	0	1	9	YES	YES
OG0014279	1	1	1	0	1	1	1	0	1	1	0	1	9	YES	YES
OG0014280	1	1	1	0	2	1	1	0	1	0	0	1	9	YES	YES
OG0014281	1	1	1	0	1	1	1	1	1	1	0	0	9	YES	YES
OG0014282	1	1	1	0	1	1	1	0	1	1	0	1	9	YES	YES
OG0014284	1	1	1	0	1	1	1	1	1	0	0	1	9	YES	YES
OG0014285	1	1	1	0	1	1	1	0	1	1	0	1	9	YES	YES
OG0014287	1	1	1	0	1	1	1	0	1	1	0	1	9	YES	YES
OG0014288	1	1	1	0	1	1	1	0	1	1	0	1	9	YES	YES
OG0014289	1	2	1	0	1	1	0	0	1	1	0	1	9	YES	YES
OG0014290	1	1	1	0	0	1	2	1	1	0	0	1	9	YES	YES
OG0014291	1	0	1	0	1	1	1	1	1	1	0	1	9	YES	YES
OG0014292	1	1	2	0	0	1	1	0	1	1	0	1	9	YES	YES
OG0014293	1	1	2	0	0	1	1	0	1	1	0	1	9	YES	YES
OG0014294	1	1	2	0	0	1	0	1	1	1	0	1	9	YES	YES
OG0014295	1	1	1	0	1	1	1	1	0	1	0	1	9	YES	YES
OG0014296	1	1	1	0	1	1	1	1	0	1	0	1	9	YES	YES
OG0014313	1	1	1	0	1	0	1	0	1	2	0	1	9	YES	YES
OG0014315	1	1	1	0	1	1	1	0	1	1	0	1	9	YES	YES
OG0014316	1	1	1	0	1	1	1	0	1	1	0	1	9	YES	YES
OG0014317	1	1	1	0	1	1	1	0	0	2	0	1	9	YES	YES
OG0014318	1	1	0	0	1	1	1	0	2	1	0	1	9	YES	YES
OG0014319	1	1	1	0	1	1	1	0	1	1	0	1	9	YES	YES
OG0014320	1	1	1	0	1	1	1	0	1	1	0	1	9	YES	YES
OG0014321	1	1	1	0	1	1	1	0	1	1	0	1	9	YES	YES
OG0014322	1	0	1	1	1	1	1	0	1	1	0	1	9	YES	YES
OG0014324	1	1	0	0	1	1	1	1	1	1	0	1	9	YES	YES
OG0014325	1	1	1	0	1	0	1	1	1	1	0	1	9	YES	YES
OG0014326	1	1	0	0	1	1	2	0	1	1	0	1	9	YES	YES
OG0014327	1	0	1	0	1	1	1	1	1	1	0	1	9	YES	YES
OG0014345	1	1	3	0	1	1	1	0	0	0	0	1	9	YES	YES
OG0014398	0	1	1	0	1	1	1	1	1	1	0	1	9	YES	YES
OG0014399	0	1	1	0	1	1	1	1	1	1	0	1	9	YES	YES
OG0014400	0	1	1	0	1	1	1	1	1	1	0	1	9	YES	YES
OG0014401	0	2	1	0	1	1	1	0	1	1	0	1	9	YES	YES
OG0014410	0	1	2	0	1	1	1	0	1	1	0	1	9	YES	YES
OG0014413	0	1	1	0	1	1	2	1	1	0	0	1	9	YES	YES
OG0014417	0	1	1	0	1	1	1	1	1	1	0	1	9	YES	YES
OG0014450	0	1	1	1	1	0	1	1	1	1	1	0	9	YES	YES
OG0014451	0	1	1	0	1	1	1	1	1	1	0	1	9	YES	YES
OG0014452	0	1	1	0	1	1	1	1	1	1	0	1	9	YES	YES
OG0014455	0	1	1	0	1	1	1	1	1	1	0	1	9	YES	YES
OG0014457	0	1	1	0	1	1	1	1	1	1	0	1	9	YES	YES
OG0014458	0	1	1	0	1	1	1	1	1	1	0	1	9	YES	YES
OG0014557	1	1	1	0	1	1	1	0	1	0	0	1	8	YES	YES
OG0014558	1	1	1	0	1	1	1	0	1	0	0	1	8	YES	YES
OG0014559	1	1	1	0	1	0	1	0	1	1	0	1	8	YES	YES
OG0014560	1	1	1	0	1	0	1	0	1	1	0	1	8	YES	YES
OG0014561	1	1	1	0	1	1	1	0	0	1	0	1	8	YES	YES
OG0014562	1	1	0	0	0	1	1	0	1	1	0	2	8	YES	YES
OG0014563	1	1	0	1	0	1	1	0	1	0	0	2	8	YES	YES
OG0014603	1	1	0	0	1	1	1	0	1	1	0	1	8	YES	YES
OG0014604	1	1	0	0	1	1	1	0	1	1	0	1	8	YES	YES
OG0014605	1	0	1	0	1	1	1	0	1	1	0	1	8	YES	YES
OG0014615	1	1	1	0	1	0	1	0	1	1	0	1	8	YES	YES
OG0014616	1	1	1	0	1	0	1	1	1	1	0	0	8	YES	YES
OG0014617	1	1	1	0	1	0	1	1	1	1	0	0	8	YES	YES
OG0014618	1	1	1	0	1	1	1	0	1	0	0	1	8	YES	YES
OG0014619	1	1	1	0	1	1	0	1	1	0	0	1	8	YES	YES
OG0014620	1	1	1	0	0	1	1	1	1	0	0	1	8	YES	YES
OG0014621	1	1	1	0	1	1	0	0	1	1	0	1	8	YES	YES
OG0014622	1	1	1	0	1	0	1	0	1	1	0	1	8	YES	YES
OG0014623	1	1	0	0	0	1	1	0	1	1	1	1	8	YES	YES
OG0014624	1	0	1	0	1	0	1	1	1	1	0	1	8	YES	YES
OG0014625	1	1	1	0	1	0	1	1	1	1	0	0	8	YES	YES
OG0014626	1	1	1	0	0	1	2	0	1	0	0	1	8	YES	YES
OG0014627	1	1	1	0	0	1	1	1	0	1	0	1	8	YES	YES
OG0014628	1	1	2	0	1	0	1	0	1	1	0	0	8	YES	YES
OG0014629	1	1	1	0	1	2	1	0	0	0	0	1	8	YES	YES
OG0014630	1	1	1	0	1	0	1	0	1	1	0	1	8	YES	YES
OG0014642	1	1	1	0	1	0	1	0	1	1	0	1	8	YES	YES
OG0014643	1	1	1	0	1	1	1	0	1	0	0	1	8	YES	YES
OG0014644	1	1	1	0	0	1	1	0	1	1	0	1	8	YES	YES
OG0014645	1	1	0	0	1	1	1	0	1	1	0	1	8	YES	YES
OG0014646	1	0	0	0	1	0	1	1	1	1	0	2	8	YES	YES
OG0014647	1	0	1	0	1	1	1	0	1	1	0	1	8	YES	YES
OG0014648	1	1	0	0	1	1	1	1	0	1	0	1	8	YES	YES
OG0014649	1	0	0	0	2	1	1	1	0	1	0	1	8	YES	YES
OG0014650	1	1	0	1	1	1	1	0	1	0	0	1	8	YES	YES
OG0014651	1	1	1	0	0	1	2	0	1	0	0	1	8	YES	YES
OG0014652	1	0	1	1	0	1	1	0	1	1	0	1	8	YES	YES
OG0014653	1	1	1	0	1	1	0	0	1	1	0	1	8	YES	YES
OG0014654	1	1	1	0	1	0	1	0	1	1	0	1	8	YES	YES
OG0014655	1	1	1	0	1	1	0	0	1	1	0	1	8	YES	YES
OG0014656	1	1	0	0	1	0	1	1	1	1	0	1	8	YES	YES
OG0014657	1	0	1	0	1	1	1	1	1	0	0	1	8	YES	YES
OG0014687	0	1	1	0	1	0	1	1	1	1	0	1	8	YES	YES
OG0014690	0	1	0	0	1	1	2	0	1	1	0	1	8	YES	YES
OG0014694	0	1	0	0	1	1	1	1	1	1	0	1	8	YES	YES
OG0014696	0	1	1	0	1	0	1	1	1	1	0	1	8	YES	YES
OG0014697	0	1	1	0	1	1	1	1	1	1	0	0	8	YES	YES
OG0014698	0	1	1	0	1	0	1	1	1	1	0	1	8	YES	YES
OG0014699	0	1	1	0	1	1	1	0	1	1	0	1	8	YES	YES
OG0014702	0	1	1	0	1	1	1	0	1	1	0	1	8	YES	YES
OG0014703	0	1	1	0	1	1	1	0	1	1	0	1	8	YES	YES
OG0014705	0	1	1	0	1	0	1	1	1	1	0	1	8	YES	YES
OG0014706	0	1	1	0	1	1	1	0	1	1	0	1	8	YES	YES
OG0014707	0	1	0	0	0	1	1	1	1	2	0	1	8	YES	YES
OG0014708	0	1	0	0	1	1	1	0	1	2	0	1	8	YES	YES
OG0014709	0	1	2	0	1	1	1	0	1	0	0	1	8	YES	YES
OG0014710	0	1	1	0	1	1	1	1	1	1	0	0	8	YES	YES
OG0014712	0	1	1	0	1	1	1	1	1	0	0	1	8	YES	YES
OG0014715	0	1	0	0	1	1	1	1	1	1	0	1	8	YES	YES
OG0014716	0	1	1	0	1	1	1	0	1	1	0	1	8	YES	YES
OG0014718	0	1	1	0	1	1	1	0	1	1	0	1	8	YES	YES
OG0014721	0	1	1	0	1	1	1	0	1	1	0	1	8	YES	YES
OG0014723	0	1	1	0	1	1	1	0	0	1	1	1	8	YES	YES
OG0014725	0	1	1	0	1	1	1	0	1	1	0	1	8	YES	YES
OG0014728	0	1	2	0	0	1	1	0	1	1	0	1	8	YES	YES
OG0014754	0	1	1	0	1	1	1	0	1	1	0	1	8	YES	YES
OG0014756	0	1	1	0	1	1	1	0	1	1	0	1	8	YES	YES
OG0014757	0	1	1	0	1	1	1	0	1	1	0	1	8	YES	YES
OG0014758	0	1	1	0	0	0	1	1	1	1	1	1	8	YES	YES
OG0014759	0	1	1	0	1	1	1	0	1	0	0	2	8	YES	YES
OG0014761	0	1	1	0	1	1	1	0	1	1	0	1	8	YES	YES
OG0014762	0	1	1	0	1	1	1	0	1	1	0	1	8	YES	YES
OG0014763	0	1	1	0	1	0	1	1	1	1	0	1	8	YES	YES
OG0014764	0	1	1	0	0	1	1	1	1	0	0	2	8	YES	YES
OG0014765	0	1	1	0	1	0	1	1	1	1	1	0	8	YES	YES
OG0014766	0	1	1	0	1	0	1	1	1	1	1	0	8	YES	YES
OG0014799	0	1	1	0	1	1	0	1	1	1	0	1	8	YES	YES
OG0014800	0	1	1	0	1	1	1	1	0	1	0	1	8	YES	YES
OG0014803	0	0	1	0	1	1	1	1	1	1	0	1	8	YES	YES
OG0014842	1	1	1	0	0	1	1	0	1	0	0	1	7	YES	YES
OG0014843	1	1	1	0	1	1	0	0	0	1	0	1	7	YES	YES
OG0014844	1	1	1	0	0	1	0	1	1	0	0	1	7	YES	YES
OG0014880	1	1	0	0	1	1	0	0	1	1	0	1	7	YES	YES
OG0014882	1	1	0	0	0	1	1	0	1	1	0	1	7	YES	YES
OG0014883	1	1	0	0	1	1	1	0	1	0	0	1	7	YES	YES
OG0014884	1	1	0	0	1	0	1	0	1	1	0	1	7	YES	YES
OG0014885	1	1	0	0	0	1	1	0	1	1	0	1	7	YES	YES
OG0014886	1	1	0	0	0	1	1	0	1	1	0	1	7	YES	YES
OG0014887	1	1	1	0	0	1	1	0	1	0	0	1	7	YES	YES
OG0014888	1	0	1	0	1	1	1	0	0	1	0	1	7	YES	YES
OG0014889	1	1	0	0	0	1	1	0	1	1	0	1	7	YES	YES
OG0014890	1	1	0	0	1	1	1	0	1	0	0	1	7	YES	YES
OG0014899	1	1	0	0	0	1	1	0	1	1	0	1	7	YES	YES
OG0014900	1	1	1	0	0	1	1	0	1	0	0	1	7	YES	YES
OG0014901	1	1	1	0	1	1	0	0	1	0	0	1	7	YES	YES
OG0014902	1	1	1	0	0	1	1	1	1	0	0	0	7	YES	YES
OG0014903	1	1	1	0	0	1	1	1	1	0	0	0	7	YES	YES
OG0014905	1	1	0	0	1	1	1	0	0	1	0	1	7	YES	YES
OG0014906	1	1	0	0	0	1	1	0	1	1	0	1	7	YES	YES
OG0014907	1	0	0	0	1	1	1	1	1	0	0	1	7	YES	YES
OG0014908	1	1	0	0	1	1	1	0	1	0	0	1	7	YES	YES
OG0014911	1	1	0	0	0	1	1	1	1	0	0	1	7	YES	YES
OG0014912	1	1	0	0	0	1	1	1	1	0	0	1	7	YES	YES
OG0014914	1	1	1	0	1	0	1	1	0	0	0	1	7	YES	YES
OG0014915	1	1	0	0	0	1	1	0	1	1	0	1	7	YES	YES
OG0014916	1	1	0	0	0	1	1	0	1	1	0	1	7	YES	YES
OG0014917	1	1	1	0	0	1	1	0	1	1	0	0	7	YES	YES
OG0014918	1	1	1	0	0	0	1	0	1	1	0	1	7	YES	YES
OG0014923	1	1	0	0	1	0	1	0	1	1	0	1	7	YES	YES
OG0014924	1	1	0	1	1	1	1	0	0	0	0	1	7	YES	YES
OG0014925	1	0	0	0	1	1	1	0	1	1	0	1	7	YES	YES
OG0014926	1	0	0	0	1	1	1	0	1	1	0	1	7	YES	YES
OG0014927	1	1	0	0	0	1	1	0	1	1	0	1	7	YES	YES
OG0014928	1	1	1	0	0	1	1	0	1	0	0	1	7	YES	YES
OG0014929	1	1	1	0	0	1	1	0	1	0	0	1	7	YES	YES
OG0014930	1	1	1	0	0	0	1	0	1	1	0	1	7	YES	YES
OG0014931	1	1	1	0	0	1	1	0	1	0	0	1	7	YES	YES
OG0014932	1	1	0	0	1	1	1	0	1	0	0	1	7	YES	YES
OG0014933	1	1	0	0	1	1	1	0	1	0	0	1	7	YES	YES
OG0014935	1	1	0	0	0	1	1	0	1	1	0	1	7	YES	YES
OG0014936	1	1	1	0	1	1	0	0	1	0	0	1	7	YES	YES
OG0014937	1	1	1	0	0	1	1	0	1	0	0	1	7	YES	YES
OG0014938	1	0	0	0	1	1	1	0	1	1	0	1	7	YES	YES
OG0014939	1	1	0	0	1	1	1	0	1	0	0	1	7	YES	YES
OG0014941	1	0	1	0	0	1	1	0	1	1	0	1	7	YES	YES
OG0014942	1	1	1	0	0	0	1	0	1	1	0	1	7	YES	YES
OG0014943	1	1	0	0	1	1	1	1	0	1	0	0	7	YES	YES
OG0014944	1	1	0	0	1	1	1	0	0	1	0	1	7	YES	YES
OG0014945	1	1	0	1	1	1	1	0	0	0	0	1	7	YES	YES
OG0014946	1	1	0	0	0	1	1	0	1	1	0	1	7	YES	YES
OG0014947	1	0	1	0	1	1	1	0	1	0	0	1	7	YES	YES
OG0014948	1	0	1	0	0	1	1	0	1	1	0	1	7	YES	YES
OG0014949	1	1	0	0	0	1	0	1	1	1	0	1	7	YES	YES
OG0014959	1	1	0	0	0	0	1	1	1	1	1	0	7	YES	YES
OG0014975	0	1	1	0	1	1	0	0	1	1	0	1	7	YES	YES
OG0014976	0	1	1	0	1	0	0	1	1	1	0	1	7	YES	YES
OG0014980	0	1	0	0	1	1	1	0	1	1	0	1	7	YES	YES
OG0014986	0	1	0	0	1	1	1	0	1	1	0	1	7	YES	YES
OG0014987	0	1	1	0	1	0	1	0	1	1	0	1	7	YES	YES
OG0014988	0	1	1	0	0	1	1	0	1	1	0	1	7	YES	YES
OG0014989	0	1	0	0	1	1	1	0	1	1	0	1	7	YES	YES
OG0014992	0	1	0	0	1	1	1	0	1	1	0	1	7	YES	YES
OG0014993	0	1	0	0	1	1	1	0	1	1	0	1	7	YES	YES
OG0014994	0	1	1	0	0	0	1	1	1	1	0	1	7	YES	YES
OG0014995	0	1	1	0	0	1	1	0	1	1	0	1	7	YES	YES
OG0014996	0	1	1	0	1	0	1	0	1	1	0	1	7	YES	YES
OG0014998	0	1	0	0	1	1	1	0	1	1	0	1	7	YES	YES
OG0014999	0	1	0	0	1	1	1	1	1	0	0	1	7	YES	YES
OG0015000	0	1	1	0	1	1	1	0	1	0	0	1	7	YES	YES
OG0015001	0	1	1	0	1	0	1	1	1	0	0	1	7	YES	YES
OG0015002	0	1	1	1	1	0	1	0	0	1	0	1	7	YES	YES
OG0015003	0	1	1	0	1	1	1	1	1	0	0	0	7	YES	YES
OG0015007	0	1	0	0	1	1	1	1	1	0	0	1	7	YES	YES
OG0015009	0	1	0	0	1	1	1	1	0	1	0	1	7	YES	YES
OG0015011	0	1	0	0	1	0	1	1	1	1	0	1	7	YES	YES
OG0015012	0	1	0	0	1	1	1	0	1	1	0	1	7	YES	YES
OG0015013	0	1	0	0	1	1	1	0	1	1	0	1	7	YES	YES
OG0015014	0	1	0	0	1	1	1	1	1	0	0	1	7	YES	YES
OG0015015	0	1	0	0	1	1	1	0	1	1	0	1	7	YES	YES
OG0015018	0	1	1	0	0	1	1	0	1	1	0	1	7	YES	YES
OG0015020	0	1	0	0	1	1	1	0	1	1	0	1	7	YES	YES
OG0015023	0	1	0	0	1	1	1	0	1	1	0	1	7	YES	YES
OG0015024	0	1	0	0	1	1	1	0	1	1	0	1	7	YES	YES
OG0015028	0	1	0	1	1	1	1	0	1	0	0	1	7	YES	YES
OG0015030	0	1	1	0	1	1	1	1	1	0	0	0	7	YES	YES
OG0015045	0	1	1	0	0	1	1	1	1	0	0	1	7	YES	YES
OG0015046	0	1	1	0	0	1	1	0	1	1	0	1	7	YES	YES
OG0015049	0	1	1	0	0	1	1	0	1	1	0	1	7	YES	YES
OG0015050	0	1	1	0	1	1	1	0	1	0	0	1	7	YES	YES
OG0015051	0	1	1	0	0	1	1	1	1	0	0	1	7	YES	YES
OG0015052	0	1	1	0	1	0	1	1	1	1	0	0	7	YES	YES
OG0015081	0	1	0	0	1	1	1	0	1	1	0	1	7	YES	YES
OG0015082	0	1	1	0	1	1	1	0	1	1	0	0	7	YES	YES
OG0015115	1	1	0	0	0	1	0	0	1	0	1	1	6	YES	YES
OG0015130	1	1	0	0	0	1	0	0	1	1	0	1	6	YES	YES
OG0015131	1	1	0	0	0	0	1	0	1	1	0	1	6	YES	YES
OG0015132	1	1	1	0	0	0	1	0	1	0	0	1	6	YES	YES
OG0015133	1	1	0	0	0	1	1	0	0	1	0	1	6	YES	YES
OG0015149	1	1	1	0	0	0	1	0	1	1	0	0	6	YES	YES
OG0015150	1	1	1	0	0	0	1	0	0	1	0	1	6	YES	YES
OG0015151	1	1	1	0	0	0	1	0	0	1	0	1	6	YES	YES
OG0015155	1	0	0	0	0	1	1	1	0	1	0	1	6	YES	YES
OG0015156	1	0	0	0	0	1	1	0	1	1	0	1	6	YES	YES
OG0015157	1	0	0	0	0	1	1	0	1	1	0	1	6	YES	YES
OG0015158	1	0	0	0	0	1	1	0	1	1	0	1	6	YES	YES
OG0015159	1	1	1	0	0	1	0	0	1	0	0	1	6	YES	YES
OG0015160	1	1	0	0	0	1	1	0	0	1	0	1	6	YES	YES
OG0015161	1	1	0	0	1	1	1	0	0	0	0	1	6	YES	YES
OG0015162	1	0	1	0	1	1	1	0	0	1	0	0	6	YES	YES
OG0015169	1	1	1	0	0	0	1	0	0	1	1	0	6	YES	YES
OG0015170	1	1	0	0	0	1	1	1	1	0	0	0	6	YES	YES
OG0015171	1	1	0	0	1	1	0	0	1	0	0	1	6	YES	YES
OG0015172	1	1	1	0	0	1	1	1	0	0	0	0	6	YES	YES
OG0015173	1	1	1	0	0	1	0	0	1	0	0	1	6	YES	YES
OG0015174	1	1	1	0	0	0	1	1	1	0	0	0	6	YES	YES
OG0015175	1	1	1	0	0	0	1	0	1	0	0	1	6	YES	YES
OG0015177	1	1	0	0	0	1	1	0	1	0	0	1	6	YES	YES
OG0015178	1	1	0	0	0	0	1	0	1	1	1	0	6	YES	YES
OG0015179	1	1	0	0	0	0	1	0	1	1	0	1	6	YES	YES
OG0015180	1	1	0	0	0	0	1	0	1	1	0	1	6	YES	YES
OG0015181	1	1	0	0	1	1	1	0	0	0	0	1	6	YES	YES
OG0015182	1	1	1	1	0	0	0	0	1	0	0	1	6	YES	YES
OG0015183	1	0	0	0	1	1	1	0	0	1	0	1	6	YES	YES
OG0015187	1	1	0	0	1	1	0	0	1	0	0	1	6	YES	YES
OG0015188	1	1	0	0	0	1	1	0	1	0	0	1	6	YES	YES
OG0015189	1	0	0	1	0	0	1	1	1	0	0	1	6	YES	YES
OG0015190	1	1	0	0	0	1	1	0	1	0	0	1	6	YES	YES
OG0015191	1	0	0	0	0	1	1	0	1	1	0	1	6	YES	YES
OG0015193	1	1	1	0	0	0	1	0	1	0	0	1	6	YES	YES
OG0015194	1	1	1	0	0	1	1	0	0	0	0	1	6	YES	YES
OG0015195	1	1	1	0	0	1	0	0	1	0	0	1	6	YES	YES
OG0015196	1	1	0	0	0	1	0	0	1	1	0	1	6	YES	YES
OG0015197	1	1	1	0	0	1	1	0	0	0	0	1	6	YES	YES
OG0015198	1	1	0	0	0	1	0	0	1	1	0	1	6	YES	YES
OG0015199	1	1	1	0	0	0	1	0	0	1	0	1	6	YES	YES
OG0015200	1	0	0	0	1	1	1	0	1	1	0	0	6	YES	YES
OG0015201	1	0	0	0	0	1	1	1	1	0	0	1	6	YES	YES
OG0015202	1	0	0	0	1	1	1	0	1	0	0	1	6	YES	YES
OG0015203	1	1	0	0	0	1	1	0	0	1	0	1	6	YES	YES
OG0015204	1	0	0	0	1	1	1	0	0	1	0	1	6	YES	YES
OG0015205	1	1	0	0	0	1	1	0	1	1	0	0	6	YES	YES
OG0015206	1	1	1	0	0	0	1	0	1	0	0	1	6	YES	YES
OG0015208	1	1	0	0	1	1	1	0	0	0	0	1	6	YES	YES
OG0015209	1	0	1	0	1	0	0	0	1	1	0	1	6	YES	YES
OG0015210	1	0	1	0	0	0	1	0	1	1	0	1	6	YES	YES
OG0015211	1	1	0	0	1	0	1	0	1	0	0	1	6	YES	YES
OG0015212	1	0	0	0	1	0	1	1	1	0	0	1	6	YES	YES
OG0015213	1	1	0	0	0	0	1	0	1	1	0	1	6	YES	YES
OG0015226	1	1	0	0	0	0	1	1	1	0	0	1	6	YES	YES
OG0015227	1	1	0	0	0	1	1	1	0	0	0	1	6	YES	YES
OG0015229	0	1	0	0	1	0	1	0	1	1	0	1	6	YES	YES
OG0015230	0	1	1	0	0	0	1	1	1	1	0	0	6	YES	YES
OG0015231	0	1	0	0	1	1	0	0	1	1	0	1	6	YES	YES
OG0015232	0	1	1	0	0	1	1	0	1	0	0	1	6	YES	YES
OG0015233	0	1	1	0	1	0	1	0	1	0	0	1	6	YES	YES
OG0015234	0	1	0	0	0	1	1	0	1	1	0	1	6	YES	YES
OG0015237	0	1	0	0	0	1	1	0	1	1	0	1	6	YES	YES
OG0015238	0	1	0	0	0	1	1	0	1	1	0	1	6	YES	YES
OG0015239	0	1	0	0	1	1	1	0	1	0	0	1	6	YES	YES
OG0015240	0	1	0	0	1	1	1	0	1	0	0	1	6	YES	YES
OG0015241	0	1	0	0	0	1	1	0	1	1	0	1	6	YES	YES
OG0015242	0	1	0	0	0	1	1	0	1	1	0	1	6	YES	YES
OG0015243	0	1	0	0	1	1	1	0	1	0	0	1	6	YES	YES
OG0015244	0	1	0	0	0	1	1	0	1	1	0	1	6	YES	YES
OG0015245	0	1	0	0	0	1	1	0	1	1	0	1	6	YES	YES
OG0015248	0	1	1	0	1	0	1	1	1	0	0	0	6	YES	YES
OG0015249	0	1	1	0	1	0	1	0	1	1	0	0	6	YES	YES
OG0015250	0	1	0	0	1	1	1	0	1	0	0	1	6	YES	YES
OG0015251	0	1	1	0	1	0	1	0	0	1	0	1	6	YES	YES
OG0015252	0	1	1	0	1	1	1	0	0	0	0	1	6	YES	YES
OG0015254	0	1	0	0	1	0	1	1	0	1	1	0	6	YES	YES
OG0015255	0	1	0	0	0	1	1	0	1	1	0	1	6	YES	YES
OG0015256	0	1	0	0	1	0	1	0	1	1	0	1	6	YES	YES
OG0015257	0	1	0	0	1	1	1	1	1	0	0	0	6	YES	YES
OG0015258	0	1	1	0	0	1	0	0	1	1	0	1	6	YES	YES
OG0015259	0	1	1	0	0	1	1	0	1	0	0	1	6	YES	YES
OG0015260	0	1	0	0	1	1	1	0	1	0	0	1	6	YES	YES
OG0015261	0	1	1	0	0	1	0	0	1	1	0	1	6	YES	YES
OG0015262	0	1	0	0	0	1	1	1	0	1	0	1	6	YES	YES
OG0015263	0	1	0	0	0	1	1	0	1	1	0	1	6	YES	YES
OG0015271	0	1	1	0	0	1	1	0	1	1	0	0	6	YES	YES
OG0015272	0	1	1	0	0	0	1	0	1	1	0	1	6	YES	YES
OG0015274	0	1	0	0	1	0	1	1	1	1	0	0	6	YES	YES
OG0015275	0	1	1	0	1	0	1	0	0	1	0	1	6	YES	YES
OG0015276	0	1	1	0	0	0	1	0	1	1	0	1	6	YES	YES
OG0015278	0	1	1	0	1	0	1	0	1	1	0	0	6	YES	YES
OG0015279	0	1	0	0	1	1	1	0	0	1	0	1	6	YES	YES
OG0015280	0	1	0	0	1	0	0	1	1	1	0	1	6	YES	YES
OG0015298	0	1	1	0	0	1	1	0	1	0	0	1	6	YES	YES
OG0015299	0	1	1	0	0	1	1	0	1	0	0	1	6	YES	YES
OG0015300	0	1	1	0	0	1	1	0	1	0	0	1	6	YES	YES
OG0015302	0	1	0	0	1	1	1	0	1	1	0	0	6	YES	YES
OG0015303	0	1	1	0	1	0	1	0	1	0	0	1	6	YES	YES
OG0015304	0	1	1	0	1	0	0	0	1	1	0	1	6	YES	YES
OG0015337	0	1	0	0	1	0	1	0	1	1	0	1	6	YES	YES
OG0015338	0	1	1	0	1	0	0	0	1	1	0	1	6	YES	YES
OG0015340	0	0	1	0	0	1	1	0	1	1	0	1	6	YES	YES
OG0015341	0	0	1	0	1	0	1	1	0	1	0	1	6	YES	YES
OG0015345	0	0	1	0	1	0	1	0	1	1	0	1	6	YES	YES
OG0015352	0	0	0	0	1	1	1	0	1	1	0	1	6	YES	YES
OG0015353	0	0	0	0	1	1	1	1	1	0	0	1	6	YES	YES
OG0015356	0	0	0	0	1	1	1	0	1	1	0	1	6	YES	YES
OG0015357	0	0	0	0	1	0	1	1	1	1	0	1	6	YES	YES
OG0015359	0	0	0	0	1	1	1	0	1	1	0	1	6	YES	YES
OG0015362	0	0	0	0	0	1	1	1	1	1	0	1	6	YES	YES
OG0015364	0	0	0	0	0	1	1	0	1	1	1	1	6	YES	YES
OG0000096	1	1	3	0	1	3	5	2	2	1	0	15	34	NO	YES
OG0000407	1	3	3	1	1	1	2	1	2	2	3	1	21	YES	NO
OG0000428	2	1	1	1	2	2	3	1	1	1	3	2	20	YES	NO
OG0000433	1	1	2	2	2	1	3	2	1	1	3	1	20	YES	NO
OG0000442	1	1	1	2	1	1	2	3	1	2	3	2	20	YES	NO
OG0000447	1	3	2	2	1	1	3	1	1	2	1	2	20	YES	NO
OG0000458	3	1	1	1	1	1	1	2	1	3	2	2	19	YES	NO
OG0000461	2	2	3	1	2	1	1	2	2	1	1	1	19	YES	NO
OG0000469	1	2	2	1	2	1	1	2	2	3	1	1	19	YES	NO
OG0000489	1	2	2	1	1	1	3	2	2	2	1	1	19	YES	NO
OG0000500	1	2	1	2	1	2	1	2	1	2	1	2	18	YES	NO
OG0000503	2	2	2	1	1	1	2	1	2	2	1	1	18	YES	NO
OG0000506	1	2	2	1	1	1	1	2	2	2	2	1	18	YES	NO
OG0000507	1	1	1	2	2	2	1	1	2	2	2	1	18	YES	NO
OG0000510	2	1	2	2	1	2	1	1	2	1	2	1	18	YES	NO
OG0000513	2	1	1	2	2	1	2	2	1	1	2	1	18	YES	NO
OG0000516	1	1	1	2	2	1	2	2	2	1	1	2	18	YES	NO
OG0000518	1	2	2	3	2	1	1	1	2	1	1	1	18	YES	NO
OG0000522	2	1	1	2	1	1	2	1	2	1	1	3	18	YES	NO
OG0000523	2	1	1	2	1	1	2	2	1	2	2	1	18	YES	NO
OG0000524	1	2	2	1	1	1	1	2	2	2	1	2	18	YES	NO
OG0000525	1	3	2	1	1	1	1	1	1	2	2	2	18	YES	NO
OG0000526	1	3	2	1	1	1	1	1	2	1	2	2	18	YES	NO
OG0000527	1	2	2	1	1	1	2	1	1	2	2	2	18	YES	NO
OG0000528	1	2	2	1	1	1	2	1	3	1	2	1	18	YES	NO
OG0000530	1	1	1	2	1	1	2	1	2	1	3	2	18	YES	NO
OG0000531	2	2	1	1	2	1	1	2	1	2	2	1	18	YES	NO
OG0000533	1	2	2	1	1	1	1	1	2	2	1	3	18	YES	NO
OG0000537	2	2	1	1	2	1	2	2	1	1	1	1	17	YES	NO
OG0000538	1	1	3	1	2	2	1	1	1	1	1	2	17	YES	NO
OG0000541	2	2	2	2	1	1	1	1	2	1	1	1	17	YES	NO
OG0000542	1	2	2	2	2	1	1	1	2	1	1	1	17	YES	NO
OG0000543	1	2	2	1	1	1	2	2	1	2	1	1	17	YES	NO
OG0000544	1	1	2	1	2	2	1	1	2	2	1	1	17	YES	NO
OG0000547	1	2	1	1	1	2	2	1	2	1	1	2	17	YES	NO
OG0000552	1	3	1	1	1	1	1	1	1	2	2	2	17	YES	NO
OG0000553	1	1	1	1	2	2	1	2	1	1	1	3	17	YES	NO
OG0000555	2	1	1	1	1	1	1	2	2	1	2	2	17	YES	NO
OG0000556	2	1	1	1	1	1	2	1	1	2	1	3	17	YES	NO
OG0000558	1	1	1	1	2	1	1	2	2	2	1	2	17	YES	NO
OG0000561	1	2	2	1	1	2	1	2	1	2	1	1	17	YES	NO
OG0000564	2	2	2	1	1	2	1	1	2	1	1	1	17	YES	NO
OG0000567	1	2	1	2	2	2	1	1	1	2	1	1	17	YES	NO
OG0000570	1	1	1	1	1	2	1	1	2	2	3	1	17	YES	NO
OG0000572	1	2	2	2	2	1	1	2	1	1	1	1	17	YES	NO
OG0000573	1	1	1	2	1	1	2	2	1	2	2	1	17	YES	NO
OG0000574	1	2	2	1	1	1	2	2	2	1	1	1	17	YES	NO
OG0000575	1	2	2	1	1	1	2	1	2	1	1	2	17	YES	NO
OG0000576	1	2	2	1	1	1	1	2	2	1	2	1	17	YES	NO
OG0000577	1	2	2	1	1	1	1	1	2	2	2	1	17	YES	NO
OG0000578	1	2	2	1	1	1	1	1	2	2	2	1	17	YES	NO
OG0000579	1	2	2	2	1	1	2	1	1	1	2	1	17	YES	NO
OG0000582	1	2	3	1	1	1	2	1	2	1	1	1	17	YES	NO
OG0000583	1	2	2	1	1	1	2	2	2	1	1	1	17	YES	NO
OG0000593	1	1	1	1	2	2	2	1	1	1	1	2	16	YES	NO
OG0000594	1	2	1	1	1	1	1	1	2	2	1	2	16	YES	NO
OG0000598	1	1	1	1	2	2	1	1	2	1	2	1	16	YES	NO
OG0000599	1	1	1	1	2	2	1	1	1	1	2	2	16	YES	NO
OG0000600	2	2	2	0	1	1	1	1	1	1	2	2	16	YES	NO
OG0000602	2	1	1	1	1	1	1	1	1	2	3	1	16	YES	NO
OG0000603	2	1	1	2	2	1	1	1	1	1	1	2	16	YES	NO
OG0000605	1	2	1	1	1	1	2	2	2	1	1	1	16	YES	NO
OG0000606	1	1	2	2	2	1	1	1	2	1	1	1	16	YES	NO
OG0000607	2	1	1	2	1	1	1	1	1	1	3	1	16	YES	NO
OG0000608	3	1	1	1	1	1	1	1	1	1	3	1	16	YES	NO
OG0000610	1	2	2	0	1	1	1	3	2	1	1	1	16	YES	NO
OG0000612	1	1	1	1	3	1	2	1	1	1	2	1	16	YES	NO
OG0000615	1	3	2	1	1	1	1	1	1	1	2	1	16	YES	NO
OG0000616	1	2	2	1	2	1	1	1	2	1	1	1	16	YES	NO
OG0000622	1	1	1	3	1	1	1	1	2	1	2	1	16	YES	NO
OG0000623	1	1	1	1	1	1	2	2	2	2	1	1	16	YES	NO
OG0000624	1	2	2	1	1	1	1	2	2	1	1	1	16	YES	NO
OG0000625	1	2	2	1	1	1	1	2	2	1	1	1	16	YES	NO
OG0000627	1	2	2	1	1	1	2	1	2	1	1	1	16	YES	NO
OG0000628	1	2	3	1	1	1	2	1	1	1	1	1	16	YES	NO
OG0000629	1	2	2	1	1	1	1	1	1	1	2	2	16	YES	NO
OG0000630	1	1	1	1	1	1	2	2	3	1	1	1	16	YES	NO
OG0000631	1	2	2	1	1	1	2	1	2	1	1	1	16	YES	NO
OG0000632	1	2	2	1	1	1	1	1	1	1	2	2	16	YES	NO
OG0000634	1	1	2	2	1	1	1	1	1	2	2	1	16	YES	NO
OG0000635	1	2	2	1	1	1	2	1	2	1	1	1	16	YES	NO
OG0000636	1	2	2	1	1	1	1	1	2	1	2	1	16	YES	NO
OG0000637	1	2	2	1	1	1	2	1	1	1	2	1	16	YES	NO
OG0000638	1	2	2	1	1	1	1	2	2	1	0	2	16	YES	NO
OG0000643	0	2	2	1	1	1	1	1	2	2	2	1	16	YES	NO
OG0000651	2	1	2	1	1	1	1	1	1	2	1	1	15	YES	NO
OG0000655	3	1	1	1	1	1	1	1	1	1	2	1	15	YES	NO
OG0000656	1	1	1	1	1	2	1	1	1	1	3	1	15	YES	NO
OG0000658	1	1	1	1	1	1	1	1	1	2	3	1	15	YES	NO
OG0000659	1	1	1	1	1	1	1	1	1	2	3	1	15	YES	NO
OG0000663	1	1	1	2	1	2	1	1	1	1	1	2	15	YES	NO
OG0000666	2	1	1	1	2	1	1	1	2	1	1	1	15	YES	NO
OG0000668	3	1	1	1	1	1	1	1	2	1	1	1	15	YES	NO
OG0000669	2	1	1	1	2	1	1	2	1	1	1	1	15	YES	NO
OG0000672	1	1	1	1	1	1	1	1	3	1	2	1	15	YES	NO
OG0000674	1	1	1	1	1	1	1	1	3	1	2	1	15	YES	NO
OG0000677	2	1	1	1	1	1	2	1	1	2	1	1	15	YES	NO
OG0000678	2	1	1	1	1	1	1	1	1	1	3	1	15	YES	NO
OG0000682	1	2	2	1	1	1	2	1	2	1	0	1	15	YES	NO
OG0000684	1	1	2	1	1	1	1	1	1	2	2	1	15	YES	NO
OG0000685	1	1	1	1	1	2	1	1	1	1	2	2	15	YES	NO
OG0000687	2	2	1	1	2	1	1	1	1	1	1	1	15	YES	NO
OG0000688	1	2	2	1	2	1	1	1	1	1	1	1	15	YES	NO
OG0000690	2	1	1	1	1	1	1	1	1	1	3	1	15	YES	NO
OG0000691	2	1	1	2	1	1	1	1	2	1	1	1	15	YES	NO
OG0000693	1	1	0	1	1	1	2	2	1	2	2	1	15	YES	NO
OG0000695	1	2	2	1	1	1	1	2	1	1	1	1	15	YES	NO
OG0000696	1	1	2	1	1	1	1	2	2	1	1	1	15	YES	NO
OG0000699	1	1	1	1	3	1	2	1	1	1	1	1	15	YES	NO
OG0000704	1	2	1	1	2	1	1	1	2	2	0	1	15	YES	NO
OG0000710	1	2	1	1	1	1	1	1	2	2	1	1	15	YES	NO
OG0000712	2	1	1	1	1	1	2	2	1	1	1	1	15	YES	NO
OG0000713	1	1	1	2	1	1	2	1	1	1	1	2	15	YES	NO
OG0000714	1	1	1	2	1	1	1	2	2	1	1	1	15	YES	NO
OG0000715	1	1	1	1	1	1	1	2	2	2	1	1	15	YES	NO
OG0000716	1	1	1	1	1	1	2	2	1	2	1	1	15	YES	NO
OG0000717	1	2	2	1	1	1	1	1	2	1	1	1	15	YES	NO
OG0000718	1	2	2	1	1	1	1	1	1	1	2	1	15	YES	NO
OG0000719	1	2	2	1	1	1	1	1	2	1	1	1	15	YES	NO
OG0000720	1	2	2	1	1	1	1	1	2	1	1	1	15	YES	NO
OG0000721	1	2	2	1	1	1	1	1	2	1	1	1	15	YES	NO
OG0000722	1	2	2	1	1	1	1	1	2	1	1	1	15	YES	NO
OG0000723	1	2	2	1	1	1	1	1	2	1	1	1	15	YES	NO
OG0000724	1	1	2	1	1	1	2	1	1	1	2	1	15	YES	NO
OG0000725	3	1	2	1	1	1	1	1	1	1	1	1	15	YES	NO
OG0000726	1	2	2	1	1	1	1	1	2	1	1	1	15	YES	NO
OG0000727	1	2	2	1	1	1	2	1	1	2	0	1	15	YES	NO
OG0000728	1	2	2	1	1	1	1	1	2	1	1	1	15	YES	NO
OG0000729	1	2	2	1	1	1	1	1	2	1	1	1	15	YES	NO
OG0000730	1	2	2	1	1	1	1	1	1	1	2	1	15	YES	NO
OG0000731	1	2	2	1	1	1	1	1	2	1	1	1	15	YES	NO
OG0000734	1	2	2	1	1	1	1	1	1	2	1	1	15	YES	NO
OG0000735	0	2	2	1	1	1	3	1	1	1	1	1	15	YES	NO
OG0000736	0	1	1	3	1	1	1	1	1	1	2	2	15	YES	NO
OG0000737	0	2	2	1	2	1	1	1	2	1	1	1	15	YES	NO
OG0000742	1	1	1	2	1	1	1	1	1	1	2	1	14	YES	NO
OG0000743	1	1	1	2	1	1	1	1	1	1	2	1	14	YES	NO
OG0000744	3	1	1	1	1	1	1	1	1	1	1	1	14	YES	NO
OG0000745	1	1	1	1	1	1	1	1	1	1	1	3	14	YES	NO
OG0000746	1	0	3	1	1	1	1	1	1	1	0	3	14	YES	NO
OG0000747	1	1	1	2	1	1	1	1	1	1	2	1	14	YES	NO
OG0000748	2	1	1	1	1	1	1	1	2	1	1	1	14	YES	NO
OG0000749	1	1	1	1	1	1	1	1	1	1	3	1	14	YES	NO
OG0000750	2	1	1	2	1	1	1	1	1	1	1	1	14	YES	NO
OG0000751	3	1	1	1	1	1	1	1	1	1	1	1	14	YES	NO
OG0000753	3	1	1	1	1	1	1	1	1	1	1	1	14	YES	NO
OG0000754	1	1	1	1	2	1	1	1	2	1	1	1	14	YES	NO
OG0000755	3	1	1	1	1	1	1	1	1	1	1	1	14	YES	NO
OG0000756	3	1	1	1	1	1	1	1	1	1	1	1	14	YES	NO
OG0000757	1	1	1	1	3	1	1	1	1	1	1	1	14	YES	NO
OG0000758	1	1	1	1	1	1	1	1	2	1	2	1	14	YES	NO
OG0000759	1	1	1	1	1	2	1	1	1	1	1	2	14	YES	NO
OG0000760	1	1	1	0	1	1	2	1	2	2	1	1	14	YES	NO
OG0000761	1	2	2	0	1	1	1	1	2	1	1	1	14	YES	NO
OG0000763	1	1	1	1	1	1	1	1	1	1	1	3	14	YES	NO
OG0000764	1	1	1	1	1	1	1	1	1	1	3	1	14	YES	NO
OG0000765	1	1	1	1	1	1	1	1	1	1	3	1	14	YES	NO
OG0000766	1	1	1	1	1	1	1	1	1	2	2	1	14	YES	NO
OG0000767	1	1	2	1	1	1	1	1	1	1	2	1	14	YES	NO
OG0000768	1	1	1	1	1	1	1	1	1	2	2	1	14	YES	NO
OG0000769	1	1	1	1	1	1	1	1	1	3	1	1	14	YES	NO
OG0000770	1	1	1	1	1	1	1	1	1	2	2	1	14	YES	NO
OG0000771	2	1	1	1	1	1	1	1	1	2	1	1	14	YES	NO
OG0000772	1	1	1	1	1	1	1	1	2	2	1	1	14	YES	NO
OG0000773	1	1	1	1	1	1	1	1	1	3	1	1	14	YES	NO
OG0000774	1	1	1	1	1	1	1	1	1	2	2	1	14	YES	NO
OG0000775	1	1	1	1	1	3	1	1	1	1	1	1	14	YES	NO
OG0000776	1	1	1	1	1	1	1	1	1	2	2	1	14	YES	NO
OG0000777	1	1	1	1	1	1	1	1	1	3	1	1	14	YES	NO
OG0000778	2	1	1	1	1	1	1	1	1	2	1	1	14	YES	NO
OG0000779	2	1	1	1	1	1	1	1	1	1	1	2	14	YES	NO
OG0000780	1	1	1	1	1	1	1	1	1	3	1	1	14	YES	NO
OG0000781	1	1	1	1	1	1	1	2	1	1	2	1	14	YES	NO
OG0000782	3	1	1	1	1	1	1	1	1	1	1	1	14	YES	NO
OG0000783	1	1	1	1	1	1	1	1	1	3	1	1	14	YES	NO
OG0000784	3	1	1	1	1	1	1	1	1	1	1	1	14	YES	NO
OG0000785	3	1	1	1	1	1	1	1	1	1	1	1	14	YES	NO
OG0000786	3	1	1	1	1	1	1	1	1	1	1	1	14	YES	NO
OG0000787	1	1	3	1	1	1	1	1	1	1	1	1	14	YES	NO
OG0000788	1	2	1	1	2	1	1	1	1	1	1	1	14	YES	NO
OG0000789	2	1	1	1	1	1	1	1	2	1	1	1	14	YES	NO
OG0000792	1	1	1	1	2	1	1	1	1	1	1	2	14	YES	NO
OG0000793	1	1	1	1	1	1	1	2	1	1	1	2	14	YES	NO
OG0000794	1	1	1	1	1	2	1	1	1	1	1	2	14	YES	NO
OG0000795	1	1	1	1	1	2	1	1	1	1	1	2	14	YES	NO
OG0000796	1	1	2	1	2	1	1	1	1	1	1	1	14	YES	NO
OG0000797	1	1	1	1	1	2	1	1	1	1	1	2	14	YES	NO
OG0000798	1	1	1	2	2	1	1	1	1	1	1	1	14	YES	NO
OG0000800	1	1	1	1	1	1	2	1	1	1	2	1	14	YES	NO
OG0000802	1	1	2	0	1	2	2	1	2	1	0	1	14	YES	NO
OG0000803	1	1	1	1	1	1	1	1	1	1	3	1	14	YES	NO
OG0000804	1	1	1	1	1	1	1	1	1	1	3	1	14	YES	NO
OG0000805	1	1	1	1	1	1	1	2	1	1	2	1	14	YES	NO
OG0000806	3	1	1	1	1	1	1	1	1	1	1	1	14	YES	NO
OG0000807	1	1	1	1	1	2	1	1	1	1	1	2	14	YES	NO
OG0000808	1	1	1	1	1	1	1	1	1	1	3	1	14	YES	NO
OG0000809	2	1	1	1	1	1	1	1	1	1	2	1	14	YES	NO
OG0000810	3	1	1	1	1	1	1	1	1	1	1	1	14	YES	NO
OG0000811	3	1	1	1	1	1	1	1	1	1	1	1	14	YES	NO
OG0000812	1	1	1	1	1	1	1	1	2	2	1	1	14	YES	NO
OG0000813	1	1	1	1	1	2	1	1	1	1	1	2	14	YES	NO
OG0000814	1	1	1	3	1	2	1	1	1	0	1	1	14	YES	NO
OG0000815	2	1	1	1	1	1	1	1	1	1	2	1	14	YES	NO
OG0000816	1	1	1	1	1	1	1	1	1	1	3	1	14	YES	NO
OG0000817	1	1	1	1	1	1	1	1	1	1	3	1	14	YES	NO
OG0000818	2	1	1	1	1	1	1	1	1	1	2	1	14	YES	NO
OG0000819	1	1	1	1	1	1	1	1	1	1	2	2	14	YES	NO
OG0000820	1	1	1	1	1	1	1	2	1	1	2	1	14	YES	NO
OG0000821	1	2	2	1	2	1	1	1	1	1	0	1	14	YES	NO
OG0000822	1	1	1	2	1	1	1	1	1	1	2	1	14	YES	NO
OG0000823	2	1	1	1	1	2	1	1	1	1	1	1	14	YES	NO
OG0000824	1	2	2	1	1	0	2	0	1	2	1	1	14	YES	NO
OG0000826	1	2	1	1	1	2	1	1	1	1	1	1	14	YES	NO
OG0000827	2	1	1	1	1	2	1	1	1	2	0	1	14	YES	NO
OG0000828	2	1	1	1	2	1	1	1	1	1	1	1	14	YES	NO
OG0000829	2	1	1	1	2	1	1	1	1	1	1	1	14	YES	NO
OG0000830	1	1	1	1	1	2	1	1	1	1	1	2	14	YES	NO
OG0000834	1	1	1	1	1	1	1	1	1	1	3	1	14	YES	NO
OG0000837	1	1	1	1	1	2	1	1	2	1	1	1	14	YES	NO
OG0000838	1	1	1	1	1	1	1	1	2	2	1	1	14	YES	NO
OG0000839	1	1	1	1	1	1	1	1	1	1	3	1	14	YES	NO
OG0000840	1	1	1	1	1	1	1	1	1	1	3	1	14	YES	NO
OG0000841	1	1	1	2	1	0	1	1	1	2	3	0	14	YES	NO
OG0000842	1	1	1	1	1	1	2	1	1	1	2	1	14	YES	NO
OG0000844	2	1	1	1	1	1	1	1	1	1	2	1	14	YES	NO
OG0000845	1	1	1	1	1	1	1	1	1	1	3	1	14	YES	NO
OG0000846	3	1	1	1	1	1	1	1	1	1	1	1	14	YES	NO
OG0000847	2	1	1	1	1	1	1	1	1	1	2	1	14	YES	NO
OG0000848	1	1	1	1	1	1	1	2	1	1	2	1	14	YES	NO
OG0000849	2	1	1	1	1	1	1	1	1	1	2	1	14	YES	NO
OG0000850	2	1	1	1	1	1	1	1	1	1	2	1	14	YES	NO
OG0000851	1	1	1	1	1	1	1	1	1	3	1	1	14	YES	NO
OG0000852	3	1	1	1	1	1	1	1	1	1	1	1	14	YES	NO
OG0000853	1	2	2	1	1	1	1	1	1	1	1	1	14	YES	NO
OG0000854	1	1	1	2	1	1	1	1	1	1	2	1	14	YES	NO
OG0000856	1	2	1	0	2	1	2	1	2	1	0	1	14	YES	NO
OG0000857	2	1	1	1	1	1	1	1	1	1	2	1	14	YES	NO
OG0000858	1	2	2	1	1	1	1	1	1	1	1	1	14	YES	NO
OG0000859	1	1	1	1	1	1	1	1	1	3	1	1	14	YES	NO
OG0000860	2	1	1	1	1	1	1	1	1	1	2	1	14	YES	NO
OG0000861	2	1	1	1	1	1	1	1	1	1	1	2	14	YES	NO
OG0000862	1	3	1	1	1	1	1	1	1	1	1	1	14	YES	NO
OG0000863	2	1	1	1	1	1	1	1	1	1	2	1	14	YES	NO
OG0000864	1	1	1	1	1	2	1	1	1	2	0	2	14	YES	NO
OG0000865	3	1	1	1	1	1	1	1	1	1	1	1	14	YES	NO
OG0000866	3	1	1	1	1	1	1	1	1	1	1	1	14	YES	NO
OG0000867	1	1	1	1	1	1	1	1	1	1	3	1	14	YES	NO
OG0000868	1	1	1	3	1	1	1	1	1	1	1	1	14	YES	NO
OG0000869	1	1	1	1	1	1	1	2	1	1	2	1	14	YES	NO
OG0000870	1	1	1	1	2	2	1	1	1	1	1	1	14	YES	NO
OG0000871	1	1	1	1	3	1	1	1	1	1	1	1	14	YES	NO
OG0000872	3	1	1	1	1	1	1	1	1	1	1	1	14	YES	NO
OG0000873	1	1	1	1	1	1	1	2	1	1	2	1	14	YES	NO
OG0000874	1	1	1	1	1	1	1	1	3	1	1	1	14	YES	NO
OG0000876	1	1	1	1	1	1	3	1	1	1	1	1	14	YES	NO
OG0000877	1	2	1	1	1	1	1	1	1	2	1	1	14	YES	NO
OG0000878	1	1	1	1	1	1	1	1	1	1	3	1	14	YES	NO
OG0000879	1	1	1	2	1	1	2	1	1	1	1	1	14	YES	NO
OG0000880	1	1	2	1	2	1	1	1	1	1	1	1	14	YES	NO
OG0000881	2	1	1	1	1	1	1	1	1	2	1	1	14	YES	NO
OG0000882	1	1	1	1	1	1	1	1	1	2	2	1	14	YES	NO
OG0000883	1	1	1	2	1	1	1	1	1	1	2	1	14	YES	NO
OG0000884	1	1	1	1	1	2	1	1	0	1	1	3	14	YES	NO
OG0000885	1	1	1	1	1	1	1	1	1	1	3	1	14	YES	NO
OG0000886	3	1	1	1	1	1	1	1	1	1	1	1	14	YES	NO
OG0000887	3	1	1	1	1	1	1	1	1	1	1	1	14	YES	NO
OG0000888	2	1	1	1	1	1	1	1	1	2	1	1	14	YES	NO
OG0000889	1	1	1	1	1	1	1	1	1	1	3	1	14	YES	NO
OG0000890	3	1	1	1	1	1	1	1	1	1	1	1	14	YES	NO
OG0000891	1	1	1	1	1	1	1	1	1	1	3	1	14	YES	NO
OG0000892	1	1	2	1	1	1	1	1	1	1	2	1	14	YES	NO
OG0000893	1	1	1	1	1	1	1	1	1	1	3	1	14	YES	NO
OG0000894	1	2	2	1	1	1	1	1	1	1	1	1	14	YES	NO
OG0000895	1	1	1	1	1	1	2	1	1	1	2	1	14	YES	NO
OG0000896	2	1	1	1	1	1	1	1	1	1	2	1	14	YES	NO
OG0000897	1	1	1	1	2	1	1	1	1	1	1	2	14	YES	NO
OG0000898	1	1	1	1	1	1	1	1	1	1	3	1	14	YES	NO
OG0000899	1	1	1	2	1	1	1	1	1	1	2	1	14	YES	NO
OG0000900	1	1	1	1	1	1	1	2	1	2	1	1	14	YES	NO
OG0000901	1	1	1	1	1	1	1	2	1	1	2	1	14	YES	NO
OG0000902	1	1	1	1	1	1	1	2	2	1	1	1	14	YES	NO
OG0000903	1	1	2	1	1	1	1	2	1	1	1	1	14	YES	NO
OG0000904	1	2	2	1	1	1	1	2	1	1	0	1	14	YES	NO
OG0000905	1	3	2	1	1	1	1	1	1	1	0	1	14	YES	NO
OG0000906	2	1	1	1	1	1	1	1	1	1	2	1	14	YES	NO
OG0000907	1	2	2	1	1	1	1	1	1	1	1	1	14	YES	NO
OG0000908	2	1	2	1	1	1	1	1	1	1	1	1	14	YES	NO
OG0000909	1	2	2	1	1	1	1	1	1	1	1	1	14	YES	NO
OG0000910	1	2	2	1	1	1	1	1	1	1	1	1	14	YES	NO
OG0000911	1	2	2	1	1	1	1	0	2	1	1	1	14	YES	NO
OG0000912	1	1	2	1	1	1	2	1	1	1	1	1	14	YES	NO
OG0000913	1	2	2	1	1	1	1	1	1	1	1	1	14	YES	NO
OG0000914	1	2	2	1	1	1	1	1	1	1	1	1	14	YES	NO
OG0000915	1	2	2	1	1	1	1	1	1	1	1	1	14	YES	NO
OG0000916	1	1	2	1	1	1	1	1	1	1	2	1	14	YES	NO
OG0000917	2	1	1	1	1	1	2	1	1	1	1	1	14	YES	NO
OG0000918	1	2	2	1	1	1	1	1	1	1	1	1	14	YES	NO
OG0000919	1	2	1	1	1	1	1	1	1	2	1	1	14	YES	NO
OG0000920	1	2	1	1	1	1	1	1	2	1	1	1	14	YES	NO
OG0000921	1	2	2	1	1	1	1	1	1	1	1	1	14	YES	NO
OG0000922	1	1	1	1	1	1	1	1	1	1	3	1	14	YES	NO
OG0000923	1	1	2	1	1	1	1	1	2	1	1	1	14	YES	NO
OG0000924	1	2	1	1	1	1	1	1	2	1	1	1	14	YES	NO
OG0000925	1	0	3	1	1	1	1	1	1	1	2	1	14	YES	NO
OG0000926	1	1	2	1	1	1	1	1	2	1	1	1	14	YES	NO
OG0000927	1	2	2	1	1	1	1	1	1	1	1	1	14	YES	NO
OG0000928	1	1	1	1	1	1	3	1	1	1	1	1	14	YES	NO
OG0000929	1	2	2	1	1	1	2	1	1	1	0	1	14	YES	NO
OG0000930	1	2	2	1	1	1	1	1	1	1	1	1	14	YES	NO
OG0000931	1	1	1	1	1	1	1	1	1	1	1	3	14	YES	NO
OG0000933	1	1	2	1	1	1	1	1	1	1	2	1	14	YES	NO
OG0000934	1	2	2	1	1	1	1	1	1	1	1	1	14	YES	NO
OG0000935	1	1	1	1	1	1	3	1	1	1	1	1	14	YES	NO
OG0000939	0	3	1	0	3	1	1	2	1	1	0	1	14	YES	NO
OG0000949	2	1	1	1	1	1	1	1	1	1	1	1	13	YES	NO
OG0000950	1	1	1	2	1	1	1	1	1	1	1	1	13	YES	NO
OG0000951	1	1	1	2	1	1	1	1	1	1	1	1	13	YES	NO
OG0000952	1	1	1	2	1	1	1	1	1	1	1	1	13	YES	NO
OG0000953	1	1	1	2	1	1	1	1	1	1	1	1	13	YES	NO
OG0000954	1	1	1	1	1	1	1	1	1	1	2	1	13	YES	NO
OG0000955	1	1	1	1	1	1	1	2	1	1	1	1	13	YES	NO
OG0000956	1	1	1	1	1	1	1	1	1	1	1	2	13	YES	NO
OG0000957	1	1	2	1	1	1	1	1	1	1	1	1	13	YES	NO
OG0000958	2	1	1	1	1	1	1	1	1	1	1	1	13	YES	NO
OG0000959	1	1	1	1	1	1	1	1	1	1	2	1	13	YES	NO
OG0000960	1	1	1	1	1	1	1	1	1	1	2	1	13	YES	NO
OG0000961	2	1	1	1	1	1	1	1	1	1	1	1	13	YES	NO
OG0000962	2	1	1	1	1	1	1	1	1	1	1	1	13	YES	NO
OG0000963	1	1	1	1	1	1	1	1	1	1	2	1	13	YES	NO
OG0000964	1	1	2	1	1	1	1	1	1	1	1	1	13	YES	NO
OG0000965	1	1	1	1	2	1	1	1	1	1	1	1	13	YES	NO
OG0000966	2	1	1	1	1	1	1	1	1	1	1	1	13	YES	NO
OG0000967	1	1	1	1	1	1	1	1	1	1	2	1	13	YES	NO
OG0000968	1	1	1	1	1	1	1	1	1	1	2	1	13	YES	NO
OG0000969	1	1	1	1	1	1	1	1	1	1	2	1	13	YES	NO
OG0000970	1	1	1	1	1	1	1	1	1	1	2	1	13	YES	NO
OG0000971	1	1	1	1	1	1	1	1	1	1	2	1	13	YES	NO
OG0000972	1	1	1	1	1	1	1	1	1	1	2	1	13	YES	NO
OG0000973	1	1	1	1	1	1	1	1	1	1	2	1	13	YES	NO
OG0000974	1	1	1	0	0	1	2	2	1	0	3	1	13	YES	NO
OG0000975	1	1	1	1	1	1	1	1	1	1	2	1	13	YES	NO
OG0000977	1	1	1	1	1	1	1	1	1	1	2	1	13	YES	NO
OG0000978	1	1	1	1	1	1	1	2	1	1	1	1	13	YES	NO
OG0000979	1	1	1	1	1	1	1	1	1	1	2	1	13	YES	NO
OG0000980	1	1	1	1	1	1	1	1	2	1	1	1	13	YES	NO
OG0000981	1	1	1	1	1	1	1	1	1	1	2	1	13	YES	NO
OG0000982	1	1	1	1	1	1	1	1	1	1	2	1	13	YES	NO
OG0000983	1	1	1	2	1	1	1	1	1	1	1	1	13	YES	NO
OG0000984	1	1	1	1	1	1	1	1	1	1	2	1	13	YES	NO
OG0000985	1	1	1	1	1	1	1	1	1	1	2	1	13	YES	NO
OG0000986	1	1	1	1	1	1	1	1	1	1	2	1	13	YES	NO
OG0000987	1	1	1	1	1	1	2	1	1	1	1	1	13	YES	NO
OG0000988	1	1	1	1	1	1	1	1	1	1	2	1	13	YES	NO
OG0000989	1	1	1	1	1	1	2	1	1	1	1	1	13	YES	NO
OG0000990	1	1	1	1	1	1	1	2	1	1	1	1	13	YES	NO
OG0000991	1	1	1	1	1	1	1	2	1	1	1	1	13	YES	NO
OG0000992	1	2	1	1	1	1	1	1	1	1	1	1	13	YES	NO
OG0000993	1	1	1	1	1	1	2	1	1	1	1	1	13	YES	NO
OG0000994	1	1	1	1	1	1	2	1	1	1	1	1	13	YES	NO
OG0000995	2	1	1	1	1	1	1	1	1	1	1	1	13	YES	NO
OG0000996	1	1	1	1	1	1	1	1	1	1	2	1	13	YES	NO
OG0000997	1	1	1	1	1	1	1	1	1	1	2	1	13	YES	NO
OG0000998	1	1	1	1	1	1	1	2	1	1	1	1	13	YES	NO
OG0000999	1	1	1	1	1	1	1	2	1	1	1	1	13	YES	NO
OG0001000	1	1	1	1	1	1	1	1	1	1	2	1	13	YES	NO
OG0001001	1	1	1	1	1	1	1	1	1	1	2	1	13	YES	NO
OG0001003	1	1	1	1	1	1	1	1	1	2	1	1	13	YES	NO
OG0001004	1	1	1	1	1	1	1	1	1	1	2	1	13	YES	NO
OG0001005	1	1	1	1	1	1	1	1	2	1	1	1	13	YES	NO
OG0001006	2	1	1	1	1	1	1	1	1	1	1	1	13	YES	NO
OG0001007	1	1	1	1	1	1	1	1	1	1	1	2	13	YES	NO
OG0001008	1	1	1	1	1	1	1	1	1	1	2	1	13	YES	NO
OG0001009	1	1	1	1	1	1	1	1	1	1	2	1	13	YES	NO
OG0001010	1	1	1	1	1	1	1	1	1	1	2	1	13	YES	NO
OG0001011	1	1	1	1	1	1	1	1	1	1	2	1	13	YES	NO
OG0001012	2	1	1	1	1	1	1	1	1	1	1	1	13	YES	NO
OG0001013	1	1	1	1	1	1	1	1	1	1	2	1	13	YES	NO
OG0001014	1	1	1	1	1	1	1	1	1	1	2	1	13	YES	NO
OG0001015	1	1	1	1	1	1	1	1	1	1	2	1	13	YES	NO
OG0001016	1	1	1	1	1	1	1	1	1	1	2	1	13	YES	NO
OG0001017	2	1	1	1	1	1	1	1	1	1	1	1	13	YES	NO
OG0001018	1	1	1	1	1	1	1	1	1	1	2	1	13	YES	NO
OG0001019	1	1	1	1	1	1	1	1	2	1	1	1	13	YES	NO
OG0001020	1	1	1	1	1	1	1	2	1	1	1	1	13	YES	NO
OG0001021	2	1	1	1	1	1	1	1	1	1	1	1	13	YES	NO
OG0001023	1	1	1	1	1	1	1	2	1	1	1	1	13	YES	NO
OG0001024	1	1	1	1	1	1	1	1	1	2	1	1	13	YES	NO
OG0001025	1	1	1	2	1	1	1	1	1	1	1	1	13	YES	NO
OG0001026	1	2	1	1	1	1	1	1	1	1	1	1	13	YES	NO
OG0001027	1	1	1	1	1	1	1	1	1	1	2	1	13	YES	NO
OG0001028	1	1	1	1	1	1	1	2	1	1	1	1	13	YES	NO
OG0001029	1	1	1	1	1	1	1	1	1	1	2	1	13	YES	NO
OG0001030	2	1	1	1	1	1	1	1	1	1	1	1	13	YES	NO
OG0001031	1	1	1	1	1	1	1	1	1	2	1	1	13	YES	NO
OG0001032	1	1	1	1	1	1	1	2	1	1	1	1	13	YES	NO
OG0001033	1	1	1	1	1	1	1	1	1	1	2	1	13	YES	NO
OG0001034	1	1	1	1	1	1	1	1	1	1	1	2	13	YES	NO
OG0001035	1	1	1	1	1	2	1	1	1	1	1	1	13	YES	NO
OG0001036	1	1	1	1	1	1	1	1	1	1	2	1	13	YES	NO
OG0001037	1	1	1	1	1	1	1	1	1	1	2	1	13	YES	NO
OG0001038	1	1	1	1	1	1	1	1	1	1	1	2	13	YES	NO
OG0001039	1	1	1	1	1	1	1	1	1	1	1	2	13	YES	NO
OG0001040	1	1	1	1	1	1	1	1	1	1	2	1	13	YES	NO
OG0001041	2	1	1	1	1	1	1	1	1	1	1	1	13	YES	NO
OG0001042	1	1	1	1	1	1	1	1	1	1	2	1	13	YES	NO
OG0001043	1	1	1	1	1	1	1	1	1	1	2	1	13	YES	NO
OG0001044	1	1	2	1	1	1	1	1	1	1	1	1	13	YES	NO
OG0001045	2	1	1	1	0	1	1	2	1	1	1	1	13	YES	NO
OG0001046	2	1	1	1	1	1	1	1	1	1	1	1	13	YES	NO
OG0001047	1	1	1	1	1	1	1	1	2	1	1	1	13	YES	NO
OG0001048	1	1	1	1	1	1	1	1	1	2	1	1	13	YES	NO
OG0001049	2	1	1	1	1	1	1	1	1	1	1	1	13	YES	NO
OG0001050	1	1	1	1	1	1	1	1	1	1	2	1	13	YES	NO
OG0001051	2	1	1	1	1	1	1	1	1	1	1	1	13	YES	NO
OG0001052	1	1	1	1	1	1	1	1	1	1	2	1	13	YES	NO
OG0001053	2	1	1	1	1	1	1	1	1	1	1	1	13	YES	NO
OG0001054	1	1	1	1	1	1	1	1	1	1	1	2	13	YES	NO
OG0001055	1	1	2	1	1	1	1	1	1	1	1	1	13	YES	NO
OG0001056	2	1	1	1	1	1	1	1	1	1	1	1	13	YES	NO
OG0001057	1	1	1	1	1	1	1	1	1	1	2	1	13	YES	NO
OG0001058	1	1	1	1	1	1	2	1	1	1	1	1	13	YES	NO
OG0001059	1	1	1	1	1	1	1	1	1	1	2	1	13	YES	NO
OG0001060	2	1	1	1	1	1	1	1	1	1	1	1	13	YES	NO
OG0001061	1	1	1	1	1	1	1	1	1	1	2	1	13	YES	NO
OG0001062	1	1	1	1	1	1	1	1	1	1	2	1	13	YES	NO
OG0001063	1	1	1	1	1	1	1	1	2	1	1	1	13	YES	NO
OG0001064	1	1	1	1	1	1	1	1	1	1	2	1	13	YES	NO
OG0001065	1	1	1	1	1	1	1	1	1	1	2	1	13	YES	NO
OG0001066	2	1	1	1	1	1	1	1	1	1	1	1	13	YES	NO
OG0001067	2	1	1	1	1	1	1	1	1	1	1	1	13	YES	NO
OG0001068	2	1	1	1	1	1	1	1	1	1	1	1	13	YES	NO
OG0001069	2	1	1	1	1	1	1	1	1	1	1	1	13	YES	NO
OG0001070	1	1	1	1	1	1	1	1	1	1	2	1	13	YES	NO
OG0001071	1	1	1	1	1	1	1	1	1	1	2	1	13	YES	NO
OG0001072	2	1	1	1	1	1	1	1	1	1	1	1	13	YES	NO
OG0001073	1	1	1	1	1	1	2	1	1	1	1	1	13	YES	NO
OG0001074	2	1	1	1	1	1	1	1	1	1	1	1	13	YES	NO
OG0001075	1	1	1	1	1	1	1	1	1	1	2	1	13	YES	NO
OG0001076	1	1	1	1	1	1	1	1	1	1	2	1	13	YES	NO
OG0001077	1	1	1	1	1	1	2	1	1	1	1	1	13	YES	NO
OG0001078	2	1	1	1	1	1	1	1	1	1	1	1	13	YES	NO
OG0001079	2	1	1	1	1	1	1	1	1	1	1	1	13	YES	NO
OG0001080	1	1	1	1	2	1	1	1	1	1	1	1	13	YES	NO
OG0001081	1	1	1	1	1	1	1	1	1	1	2	1	13	YES	NO
OG0001082	1	1	1	1	1	1	1	1	1	1	2	1	13	YES	NO
OG0001083	2	1	1	1	1	1	1	1	1	1	1	1	13	YES	NO
OG0001084	1	1	1	1	1	1	1	1	1	1	2	1	13	YES	NO
OG0001085	1	1	1	1	1	1	1	1	1	1	2	1	13	YES	NO
OG0001086	1	1	1	1	1	1	1	1	1	1	2	1	13	YES	NO
OG0001087	1	1	1	1	1	1	1	1	1	1	2	1	13	YES	NO
OG0001088	2	1	1	1	1	1	1	1	1	1	1	1	13	YES	NO
OG0001089	1	1	1	1	1	1	1	1	1	1	2	1	13	YES	NO
OG0001090	1	1	1	1	1	1	1	1	1	1	2	1	13	YES	NO
OG0001091	1	1	1	1	1	1	1	1	1	2	1	1	13	YES	NO
OG0001092	1	1	1	1	1	1	1	1	1	1	2	1	13	YES	NO
OG0001093	1	1	1	1	1	1	1	1	1	1	2	1	13	YES	NO
OG0001094	1	1	1	1	1	1	1	1	1	1	2	1	13	YES	NO
OG0001095	1	1	1	1	1	1	1	1	1	1	2	1	13	YES	NO
OG0001096	2	1	1	1	1	1	1	1	1	1	1	1	13	YES	NO
OG0001097	1	1	1	1	1	1	1	1	1	2	1	1	13	YES	NO
OG0001098	2	1	1	1	1	1	1	1	1	1	1	1	13	YES	NO
OG0001099	1	1	1	1	1	1	1	1	1	1	2	1	13	YES	NO
OG0001100	1	1	1	2	1	1	1	1	1	1	1	1	13	YES	NO
OG0001101	1	1	1	2	1	1	1	1	1	1	1	1	13	YES	NO
OG0001102	1	1	1	1	1	1	1	1	1	1	2	1	13	YES	NO
OG0001103	1	1	1	1	1	1	1	1	1	1	2	1	13	YES	NO
OG0001104	1	1	1	1	1	1	1	1	1	1	2	1	13	YES	NO
OG0001106	1	1	1	1	1	1	2	1	1	1	1	1	13	YES	NO
OG0001107	1	1	1	1	1	1	1	1	1	1	2	1	13	YES	NO
OG0001108	1	1	1	2	1	1	1	1	1	1	1	1	13	YES	NO
OG0001109	1	1	1	2	1	1	1	1	1	1	1	1	13	YES	NO
OG0001110	2	1	1	1	1	1	1	1	1	1	1	1	13	YES	NO
OG0001111	1	1	1	1	1	1	1	1	1	1	2	1	13	YES	NO
OG0001112	1	1	1	1	2	1	1	1	1	1	1	1	13	YES	NO
OG0001113	1	1	1	1	2	1	1	1	1	1	1	1	13	YES	NO
OG0001114	1	1	1	1	1	2	1	1	1	1	1	1	13	YES	NO
OG0001115	1	1	1	1	1	1	1	1	1	1	2	1	13	YES	NO
OG0001116	1	1	1	2	1	1	1	1	1	1	1	1	13	YES	NO
OG0001117	2	1	1	1	1	1	1	1	1	1	1	1	13	YES	NO
OG0001118	1	1	1	1	1	1	1	1	1	1	2	1	13	YES	NO
OG0001119	2	1	1	1	1	1	1	1	1	1	1	1	13	YES	NO
OG0001120	1	1	1	1	1	1	1	1	1	1	2	1	13	YES	NO
OG0001121	1	1	1	1	1	1	1	1	1	1	2	1	13	YES	NO
OG0001122	1	1	1	1	1	1	1	2	1	1	1	1	13	YES	NO
OG0001123	1	1	1	1	1	1	1	1	1	1	2	1	13	YES	NO
OG0001124	1	1	1	1	1	1	1	2	1	1	1	1	13	YES	NO
OG0001125	1	1	1	1	2	1	1	1	1	1	1	1	13	YES	NO
OG0001126	1	1	1	1	2	1	1	1	1	1	1	1	13	YES	NO
OG0001127	1	1	1	1	1	1	1	1	1	1	2	1	13	YES	NO
OG0001128	1	1	1	1	1	1	1	1	1	1	2	1	13	YES	NO
OG0001129	1	1	1	1	1	1	1	1	1	1	2	1	13	YES	NO
OG0001130	1	1	1	1	1	1	1	1	1	1	2	1	13	YES	NO
OG0001131	1	1	1	1	1	1	1	1	1	1	2	1	13	YES	NO
OG0001132	1	1	1	1	1	1	1	1	1	1	2	1	13	YES	NO
OG0001133	1	1	1	1	1	1	1	1	1	2	1	1	13	YES	NO
OG0001134	1	1	1	1	1	1	1	1	1	1	2	1	13	YES	NO
OG0001135	1	1	1	1	1	1	1	1	1	1	2	1	13	YES	NO
OG0001136	1	1	1	1	1	1	1	1	1	1	2	1	13	YES	NO
OG0001137	1	1	1	1	1	1	1	2	1	1	1	1	13	YES	NO
OG0001138	1	1	1	2	1	1	1	1	1	1	1	1	13	YES	NO
OG0001139	2	1	1	1	1	1	1	1	1	1	1	1	13	YES	NO
OG0001140	1	1	1	1	1	1	1	1	1	2	1	1	13	YES	NO
OG0001141	1	1	1	1	1	1	0	1	1	2	2	1	13	YES	NO
OG0001142	1	1	1	1	1	1	1	1	1	2	1	1	13	YES	NO
OG0001143	1	1	1	1	1	1	1	1	1	2	1	1	13	YES	NO
OG0001144	1	1	1	2	1	1	1	1	1	1	1	1	13	YES	NO
OG0001145	1	1	1	1	1	1	1	1	1	2	1	1	13	YES	NO
OG0001146	1	1	1	1	1	1	1	1	1	2	1	1	13	YES	NO
OG0001147	1	1	1	1	1	1	1	1	1	2	1	1	13	YES	NO
OG0001148	1	1	1	1	1	1	1	1	1	2	1	1	13	YES	NO
OG0001149	1	1	1	1	1	1	1	1	1	2	1	1	13	YES	NO
OG0001150	1	1	1	1	1	1	1	1	1	2	1	1	13	YES	NO
OG0001151	1	1	1	2	1	1	1	1	1	1	1	1	13	YES	NO
OG0001152	1	1	1	1	1	1	1	1	1	2	1	1	13	YES	NO
OG0001153	1	1	1	1	1	1	1	1	1	2	1	1	13	YES	NO
OG0001154	1	1	1	1	1	1	1	1	1	2	1	1	13	YES	NO
OG0001155	1	1	1	1	1	1	1	1	1	2	1	1	13	YES	NO
OG0001156	1	1	1	1	1	1	1	1	1	2	1	1	13	YES	NO
OG0001157	1	1	1	1	1	1	1	1	1	2	1	1	13	YES	NO
OG0001158	1	1	1	1	1	1	1	1	1	2	1	1	13	YES	NO
OG0001159	1	1	1	1	1	1	1	1	1	2	1	1	13	YES	NO
OG0001160	1	1	1	1	1	1	1	1	1	2	1	1	13	YES	NO
OG0001161	1	1	1	1	1	1	1	1	1	2	1	1	13	YES	NO
OG0001162	1	1	1	1	1	1	1	1	1	2	1	1	13	YES	NO
OG0001163	1	1	1	1	1	1	1	1	1	2	1	1	13	YES	NO
OG0001164	1	1	1	1	1	1	1	1	1	2	1	1	13	YES	NO
OG0001165	1	1	1	1	1	1	1	1	1	2	1	1	13	YES	NO
OG0001166	1	1	1	1	1	1	1	1	1	2	1	1	13	YES	NO
OG0001167	1	1	1	1	1	1	1	1	1	2	1	1	13	YES	NO
OG0001168	1	1	1	1	1	1	1	1	1	2	1	1	13	YES	NO
OG0001169	1	1	1	1	1	1	1	1	1	2	1	1	13	YES	NO
OG0001170	1	1	1	1	1	1	1	1	1	2	1	1	13	YES	NO
OG0001171	1	1	1	1	1	1	1	1	1	2	1	1	13	YES	NO
OG0001172	1	1	1	1	1	1	1	1	1	2	1	1	13	YES	NO
OG0001173	1	1	1	1	1	1	1	1	1	2	1	1	13	YES	NO
OG0001174	1	1	1	1	1	1	1	1	1	2	1	1	13	YES	NO
OG0001175	1	1	1	1	1	1	1	1	1	2	1	1	13	YES	NO
OG0001176	1	1	1	1	1	1	1	1	1	2	1	1	13	YES	NO
OG0001177	1	1	1	1	1	1	1	1	1	2	1	1	13	YES	NO
OG0001178	1	1	1	1	1	1	1	1	1	2	1	1	13	YES	NO
OG0001179	1	1	1	1	1	1	1	1	1	2	1	1	13	YES	NO
OG0001180	1	1	1	1	1	1	1	1	1	2	1	1	13	YES	NO
OG0001181	1	1	1	1	1	1	1	1	1	2	1	1	13	YES	NO
OG0001182	1	1	1	1	1	1	1	1	1	2	1	1	13	YES	NO
OG0001183	1	1	1	1	1	1	1	1	1	2	1	1	13	YES	NO
OG0001184	1	1	1	1	1	1	1	1	1	2	1	1	13	YES	NO
OG0001185	1	1	1	1	1	1	1	1	1	2	1	1	13	YES	NO
OG0001186	1	1	1	1	1	1	1	1	1	2	1	1	13	YES	NO
OG0001187	1	1	1	1	1	1	1	1	1	2	1	1	13	YES	NO
OG0001188	1	1	1	1	1	1	1	1	1	2	1	1	13	YES	NO
OG0001189	1	1	1	1	1	1	1	1	1	2	1	1	13	YES	NO
OG0001190	1	1	1	1	1	1	1	1	1	2	1	1	13	YES	NO
OG0001191	1	1	1	1	1	1	1	1	1	2	1	1	13	YES	NO
OG0001192	1	1	1	1	1	1	1	1	1	2	1	1	13	YES	NO
OG0001193	1	1	1	1	1	1	1	1	1	2	1	1	13	YES	NO
OG0001194	1	1	1	1	1	1	1	1	1	2	1	1	13	YES	NO
OG0001195	1	1	1	1	1	1	1	1	1	2	1	1	13	YES	NO
OG0001196	1	1	1	1	1	1	1	1	1	2	1	1	13	YES	NO
OG0001197	1	1	1	1	1	1	1	1	1	1	2	1	13	YES	NO
OG0001198	1	1	1	1	1	1	1	1	1	2	1	1	13	YES	NO
OG0001199	1	1	1	1	1	1	1	1	1	2	1	1	13	YES	NO
OG0001200	1	1	1	1	1	1	1	1	1	2	1	1	13	YES	NO
OG0001201	1	1	1	1	1	1	1	1	1	2	1	1	13	YES	NO
OG0001202	1	1	1	1	1	1	1	1	1	2	1	1	13	YES	NO
OG0001203	1	1	1	1	1	1	1	1	1	2	1	1	13	YES	NO
OG0001204	1	1	1	1	1	1	1	1	1	2	1	1	13	YES	NO
OG0001205	1	1	1	1	1	1	1	1	1	2	1	1	13	YES	NO
OG0001206	1	1	1	1	1	1	1	1	1	2	1	1	13	YES	NO
OG0001207	1	1	1	1	1	1	1	1	1	2	1	1	13	YES	NO
OG0001208	1	1	1	1	1	1	1	1	1	1	1	2	13	YES	NO
OG0001209	1	1	1	1	1	1	1	1	1	2	1	1	13	YES	NO
OG0001210	1	1	1	1	1	1	1	1	1	2	1	1	13	YES	NO
OG0001211	1	1	1	1	1	1	1	1	1	2	1	1	13	YES	NO
OG0001212	1	1	1	1	1	1	1	1	1	2	1	1	13	YES	NO
OG0001213	1	1	1	1	1	1	1	1	1	2	1	1	13	YES	NO
OG0001214	1	1	1	1	1	1	1	1	1	2	1	1	13	YES	NO
OG0001215	1	1	1	1	1	1	1	1	1	2	1	1	13	YES	NO
OG0001216	1	1	1	1	1	1	1	1	1	2	1	1	13	YES	NO
OG0001217	1	1	1	1	1	1	1	1	1	2	1	1	13	YES	NO
OG0001218	1	1	1	1	1	1	1	1	1	2	1	1	13	YES	NO
OG0001219	1	1	1	1	1	1	1	1	1	2	1	1	13	YES	NO
OG0001220	1	1	1	1	1	1	1	1	1	1	2	1	13	YES	NO
OG0001221	1	1	1	1	1	1	1	1	1	2	1	1	13	YES	NO
OG0001222	1	1	1	1	1	1	1	1	1	1	1	2	13	YES	NO
OG0001223	1	1	1	1	1	1	1	1	1	2	1	1	13	YES	NO
OG0001224	1	1	1	1	1	1	1	1	1	2	1	1	13	YES	NO
OG0001225	1	1	1	1	1	1	1	1	1	2	1	1	13	YES	NO
OG0001226	1	1	1	1	1	3	1	1	1	1	1	0	13	YES	NO
OG0001227	1	1	1	1	1	2	1	1	1	1	1	1	13	YES	NO
OG0001228	1	1	1	1	1	1	1	1	1	2	1	1	13	YES	NO
OG0001229	1	1	1	1	1	1	1	1	1	2	1	1	13	YES	NO
OG0001230	1	1	1	1	1	1	1	1	1	2	1	1	13	YES	NO
OG0001231	1	1	1	1	1	1	1	1	1	2	1	1	13	YES	NO
OG0001232	1	1	1	1	1	1	1	2	1	1	1	1	13	YES	NO
OG0001233	1	1	1	1	1	1	1	1	1	2	1	1	13	YES	NO
OG0001234	1	1	1	1	1	1	1	1	1	2	1	1	13	YES	NO
OG0001235	1	1	1	1	1	1	1	1	1	2	1	1	13	YES	NO
OG0001236	1	1	1	1	1	1	1	1	1	1	1	2	13	YES	NO
OG0001237	1	1	1	1	1	1	1	1	1	2	1	1	13	YES	NO
OG0001238	1	1	1	1	1	1	1	1	1	2	1	1	13	YES	NO
OG0001239	1	1	1	1	1	1	1	1	1	2	1	1	13	YES	NO
OG0001240	1	1	1	1	1	1	1	1	1	2	1	1	13	YES	NO
OG0001241	1	1	1	1	1	1	1	1	1	2	1	1	13	YES	NO
OG0001242	1	1	1	1	1	1	1	1	1	2	1	1	13	YES	NO
OG0001243	1	1	1	1	1	1	1	1	1	2	1	1	13	YES	NO
OG0001244	1	1	1	1	1	1	1	1	1	2	1	1	13	YES	NO
OG0001245	1	1	1	1	1	1	1	1	1	2	1	1	13	YES	NO
OG0001246	1	1	1	1	1	1	1	1	1	2	1	1	13	YES	NO
OG0001247	1	1	1	1	1	1	1	1	1	2	1	1	13	YES	NO
OG0001248	1	1	1	1	1	1	1	1	1	2	1	1	13	YES	NO
OG0001249	1	1	1	1	1	1	1	1	1	2	1	1	13	YES	NO
OG0001250	1	1	1	1	1	1	1	1	1	2	1	1	13	YES	NO
OG0001251	1	1	1	1	1	1	1	1	1	2	1	1	13	YES	NO
OG0001252	1	1	1	1	1	1	1	1	1	2	1	1	13	YES	NO
OG0001253	1	1	1	1	1	1	1	1	1	2	1	1	13	YES	NO
OG0001254	1	1	1	1	1	1	1	1	1	2	1	1	13	YES	NO
OG0001255	1	1	1	1	1	1	1	1	1	2	1	1	13	YES	NO
OG0001256	1	1	1	1	1	1	1	1	1	2	1	1	13	YES	NO
OG0001257	1	1	1	1	1	1	1	1	1	2	1	1	13	YES	NO
OG0001258	1	1	1	1	1	1	1	1	1	2	1	1	13	YES	NO
OG0001259	1	1	1	1	1	1	1	1	1	2	1	1	13	YES	NO
OG0001260	1	1	1	1	1	1	2	1	1	1	1	1	13	YES	NO
OG0001261	1	1	1	1	1	1	1	1	1	2	1	1	13	YES	NO
OG0001262	1	1	1	1	1	1	1	1	1	2	1	1	13	YES	NO
OG0001263	1	1	1	1	1	1	1	1	1	2	1	1	13	YES	NO
OG0001264	1	1	1	1	1	1	1	1	1	2	1	1	13	YES	NO
OG0001265	1	1	1	1	1	1	1	1	1	2	1	1	13	YES	NO
OG0001266	1	1	1	1	1	1	1	1	1	1	2	1	13	YES	NO
OG0001267	2	1	1	1	1	1	1	1	1	1	1	1	13	YES	NO
OG0001268	1	1	1	2	1	1	1	1	1	1	1	1	13	YES	NO
OG0001269	1	1	1	1	1	1	2	1	1	1	1	1	13	YES	NO
OG0001270	1	1	1	2	1	1	1	1	1	1	1	1	13	YES	NO
OG0001271	1	1	1	2	1	1	1	1	1	1	1	1	13	YES	NO
OG0001272	2	1	1	1	1	1	1	1	1	1	1	1	13	YES	NO
OG0001273	1	1	1	1	1	1	1	1	1	1	1	2	13	YES	NO
OG0001274	1	1	1	1	2	1	1	1	1	1	1	1	13	YES	NO
OG0001275	1	1	1	1	1	1	1	1	1	1	2	1	13	YES	NO
OG0001276	1	1	1	1	1	1	1	1	1	1	2	1	13	YES	NO
OG0001277	1	1	1	1	1	1	1	1	1	1	2	1	13	YES	NO
OG0001278	1	1	1	1	1	1	1	1	1	1	2	1	13	YES	NO
OG0001279	2	1	1	1	1	1	1	1	1	1	1	1	13	YES	NO
OG0001280	1	1	1	1	1	1	1	2	1	1	1	1	13	YES	NO
OG0001281	1	1	1	1	1	1	1	1	1	1	2	1	13	YES	NO
OG0001282	1	1	1	1	1	1	1	1	1	1	2	1	13	YES	NO
OG0001283	2	1	1	1	1	1	1	1	1	1	1	1	13	YES	NO
OG0001284	1	1	1	1	1	1	1	1	1	1	2	1	13	YES	NO
OG0001285	1	1	1	1	1	1	1	1	1	1	2	1	13	YES	NO
OG0001286	2	1	1	1	1	1	1	1	1	1	1	1	13	YES	NO
OG0001287	1	1	1	1	1	1	1	1	1	1	2	1	13	YES	NO
OG0001288	2	1	1	1	1	1	1	1	1	1	1	1	13	YES	NO
OG0001289	1	1	1	1	1	1	1	1	1	1	2	1	13	YES	NO
OG0001290	1	1	1	1	1	1	1	1	1	1	2	1	13	YES	NO
OG0001291	1	1	1	1	1	1	1	1	1	1	2	1	13	YES	NO
OG0001292	1	1	1	1	1	1	1	1	1	1	2	1	13	YES	NO
OG0001293	1	1	1	1	1	1	1	1	1	1	2	1	13	YES	NO
OG0001294	1	1	1	1	1	1	2	1	1	1	1	1	13	YES	NO
OG0001295	1	1	1	1	1	1	1	1	1	1	2	1	13	YES	NO
OG0001296	2	1	1	1	1	1	1	1	1	1	1	1	13	YES	NO
OG0001297	1	1	1	1	1	1	1	1	1	1	2	1	13	YES	NO
OG0001298	1	1	1	1	1	1	1	1	1	1	2	1	13	YES	NO
OG0001299	1	1	1	1	1	1	1	1	1	1	2	1	13	YES	NO
OG0001300	1	1	1	1	1	1	1	2	1	1	1	1	13	YES	NO
OG0001301	1	1	1	1	2	1	1	1	1	1	1	1	13	YES	NO
OG0001302	1	1	1	1	1	1	1	1	1	1	1	2	13	YES	NO
OG0001303	1	1	1	1	1	1	1	2	1	1	1	1	13	YES	NO
OG0001304	1	1	1	1	1	2	1	1	1	1	1	1	13	YES	NO
OG0001305	1	1	1	1	1	2	1	1	1	1	1	1	13	YES	NO
OG0001306	1	1	1	1	1	2	1	1	1	1	1	1	13	YES	NO
OG0001307	1	1	1	1	1	1	1	1	1	1	2	1	13	YES	NO
OG0001308	1	1	1	1	1	1	1	1	1	1	2	1	13	YES	NO
OG0001309	1	1	1	1	1	1	1	1	1	1	2	1	13	YES	NO
OG0001310	1	1	1	1	1	1	2	1	1	1	1	1	13	YES	NO
OG0001311	1	1	1	1	1	1	1	1	1	1	2	1	13	YES	NO
OG0001312	1	1	1	1	1	1	1	1	1	1	2	1	13	YES	NO
OG0001313	2	1	1	1	1	1	1	1	1	1	1	1	13	YES	NO
OG0001314	1	1	1	1	1	1	1	1	1	1	2	1	13	YES	NO
OG0001315	1	1	1	1	1	1	1	1	1	1	2	1	13	YES	NO
OG0001316	1	1	1	2	1	1	1	1	1	1	1	1	13	YES	NO
OG0001317	1	1	1	1	1	1	1	1	1	1	2	1	13	YES	NO
OG0001318	1	1	1	1	1	1	1	2	1	1	1	1	13	YES	NO
OG0001319	1	1	1	1	1	1	1	1	1	1	2	1	13	YES	NO
OG0001320	1	1	1	1	1	1	1	1	1	1	2	1	13	YES	NO
OG0001321	1	1	1	1	1	1	1	1	1	1	1	2	13	YES	NO
OG0001322	1	1	1	1	1	1	1	1	1	2	1	1	13	YES	NO
OG0001323	1	1	1	1	1	1	1	1	1	2	1	1	13	YES	NO
OG0001324	1	1	1	1	1	1	1	1	1	1	2	1	13	YES	NO
OG0001325	1	2	1	1	1	1	1	1	1	1	1	1	13	YES	NO
OG0001326	1	1	1	1	1	1	1	1	1	1	2	1	13	YES	NO
OG0001327	2	1	1	1	1	1	1	1	1	1	1	1	13	YES	NO
OG0001328	1	1	1	1	1	1	1	1	1	1	2	1	13	YES	NO
OG0001329	1	1	1	1	1	1	1	1	1	1	2	1	13	YES	NO
OG0001330	1	1	1	1	1	1	1	1	1	1	2	1	13	YES	NO
OG0001331	1	1	1	1	2	1	1	1	1	1	1	1	13	YES	NO
OG0001332	1	1	1	1	1	1	1	1	1	2	1	1	13	YES	NO
OG0001333	1	1	1	1	1	1	2	1	1	1	1	1	13	YES	NO
OG0001334	1	1	1	2	1	1	1	1	1	1	1	1	13	YES	NO
OG0001335	1	1	1	2	1	1	1	1	1	1	1	1	13	YES	NO
OG0001337	1	1	1	1	1	1	1	2	1	1	1	1	13	YES	NO
OG0001338	1	1	1	1	1	1	1	1	1	1	2	1	13	YES	NO
OG0001339	1	1	1	1	1	1	1	1	1	1	2	1	13	YES	NO
OG0001340	2	1	1	1	1	1	1	1	1	1	1	1	13	YES	NO
OG0001341	1	1	1	1	1	1	1	1	1	1	2	1	13	YES	NO
OG0001342	1	1	1	1	1	1	1	1	2	1	1	1	13	YES	NO
OG0001343	1	1	1	1	1	1	1	1	2	1	1	1	13	YES	NO
OG0001344	1	1	1	1	1	1	1	1	1	1	2	1	13	YES	NO
OG0001346	1	1	1	1	1	1	1	1	1	1	2	1	13	YES	NO
OG0001347	1	1	1	1	1	1	1	1	1	1	2	1	13	YES	NO
OG0001348	1	1	1	1	1	1	1	1	1	1	2	1	13	YES	NO
OG0001349	1	1	2	1	1	1	1	1	1	1	1	1	13	YES	NO
OG0001350	1	2	1	1	1	1	1	1	1	1	1	1	13	YES	NO
OG0001351	1	1	1	2	1	1	1	1	1	1	1	1	13	YES	NO
OG0001352	1	1	1	1	1	1	1	1	2	1	1	1	13	YES	NO
OG0001353	1	1	1	1	1	1	1	1	1	1	2	1	13	YES	NO
OG0001354	1	1	1	1	1	1	1	1	1	1	2	1	13	YES	NO
OG0001355	1	1	1	1	1	1	1	1	1	1	2	1	13	YES	NO
OG0001356	1	1	1	1	1	1	1	1	1	1	1	2	13	YES	NO
OG0001357	1	1	1	1	1	1	1	2	1	1	1	1	13	YES	NO
OG0001358	1	1	1	1	1	1	1	1	1	1	2	1	13	YES	NO
OG0001359	1	1	1	1	1	1	1	1	1	1	2	1	13	YES	NO
OG0001360	2	1	1	1	1	1	1	1	1	1	1	1	13	YES	NO
OG0001361	1	1	1	1	1	1	1	1	1	1	2	1	13	YES	NO
OG0001363	1	1	1	1	1	1	1	2	1	1	1	1	13	YES	NO
OG0001364	2	1	1	1	1	1	1	1	1	1	1	1	13	YES	NO
OG0001365	1	1	1	1	1	1	1	1	1	1	2	1	13	YES	NO
OG0001366	1	1	1	1	1	1	1	1	1	1	2	1	13	YES	NO
OG0001367	1	1	1	1	1	1	1	2	1	1	1	1	13	YES	NO
OG0001368	1	1	1	1	1	1	1	1	1	1	1	2	13	YES	NO
OG0001369	1	1	1	2	1	1	1	1	1	1	1	1	13	YES	NO
OG0001370	1	1	1	1	1	1	1	1	1	1	2	1	13	YES	NO
OG0001371	1	1	1	1	1	1	1	1	2	1	1	1	13	YES	NO
OG0001372	1	1	1	0	1	1	1	1	1	1	3	1	13	YES	NO
OG0001373	1	1	1	1	1	1	1	1	1	1	2	1	13	YES	NO
OG0001374	2	1	1	1	1	1	1	1	1	1	1	1	13	YES	NO
OG0001375	1	1	1	1	1	1	1	1	1	1	2	1	13	YES	NO
OG0001376	1	1	1	1	1	1	1	1	1	1	2	1	13	YES	NO
OG0001377	1	1	1	1	1	1	1	1	1	1	2	1	13	YES	NO
OG0001378	1	1	1	1	1	2	1	1	1	1	1	1	13	YES	NO
OG0001379	2	1	1	1	1	1	1	1	1	1	1	1	13	YES	NO
OG0001380	1	1	1	2	1	1	1	1	1	1	1	1	13	YES	NO
OG0001381	1	1	1	1	1	1	1	1	1	2	1	1	13	YES	NO
OG0001382	1	1	1	1	1	1	1	1	1	2	1	1	13	YES	NO
OG0001383	2	1	1	1	1	1	1	1	1	1	1	1	13	YES	NO
OG0001384	1	1	1	1	1	1	1	1	1	1	2	1	13	YES	NO
OG0001385	1	1	1	1	1	1	1	1	1	1	2	1	13	YES	NO
OG0001386	1	1	1	1	1	1	1	2	1	1	1	1	13	YES	NO
OG0001387	2	1	1	2	1	1	1	1	1	1	0	1	13	YES	NO
OG0001388	1	1	1	1	1	1	1	1	2	1	1	1	13	YES	NO
OG0001389	1	1	1	2	1	1	1	1	1	1	1	1	13	YES	NO
OG0001390	1	1	1	2	1	1	1	1	1	1	1	1	13	YES	NO
OG0001391	1	1	1	1	1	1	1	1	1	1	2	1	13	YES	NO
OG0001392	1	1	1	1	1	1	1	1	1	1	2	1	13	YES	NO
OG0001393	1	1	1	1	1	1	1	1	1	1	2	1	13	YES	NO
OG0001394	2	1	1	1	1	1	1	1	1	1	1	1	13	YES	NO
OG0001395	1	1	1	1	1	1	1	1	1	1	2	1	13	YES	NO
OG0001396	1	1	1	1	1	1	1	1	1	2	1	1	13	YES	NO
OG0001397	1	1	1	1	1	1	1	2	1	1	1	1	13	YES	NO
OG0001398	1	1	1	0	1	1	2	1	1	1	2	1	13	YES	NO
OG0001399	1	1	1	2	1	0	1	1	1	2	1	1	13	YES	NO
OG0001400	1	1	1	1	1	1	1	1	1	1	2	1	13	YES	NO
OG0001401	1	1	1	1	1	1	1	1	1	1	2	1	13	YES	NO
OG0001402	1	1	1	1	1	1	1	1	1	1	2	1	13	YES	NO
OG0001403	2	1	1	1	1	1	1	1	1	1	1	1	13	YES	NO
OG0001404	2	1	1	1	1	1	1	1	1	1	1	1	13	YES	NO
OG0001405	1	1	1	1	1	1	1	1	1	1	2	1	13	YES	NO
OG0001406	2	1	1	1	1	1	1	1	1	1	1	1	13	YES	NO
OG0001407	1	1	1	1	1	1	1	1	1	1	2	1	13	YES	NO
OG0001408	1	1	1	1	1	1	1	1	1	1	2	1	13	YES	NO
OG0001409	1	1	2	1	1	1	1	1	1	1	1	1	13	YES	NO
OG0001410	1	1	1	1	1	1	1	1	1	1	2	1	13	YES	NO
OG0001411	1	1	1	2	1	1	1	1	1	1	1	1	13	YES	NO
OG0001412	1	1	1	1	1	1	1	1	1	1	2	1	13	YES	NO
OG0001413	2	1	1	1	1	1	1	1	1	1	1	1	13	YES	NO
OG0001414	1	1	1	1	1	1	1	1	1	1	2	1	13	YES	NO
OG0001415	1	1	1	1	1	1	1	1	1	1	2	1	13	YES	NO
OG0001416	1	2	1	1	1	1	1	1	1	1	1	1	13	YES	NO
OG0001417	1	1	1	1	1	1	1	1	1	1	2	1	13	YES	NO
OG0001418	1	1	1	1	1	1	1	2	1	1	1	1	13	YES	NO
OG0001419	1	1	1	1	1	1	1	1	1	2	1	1	13	YES	NO
OG0001420	2	1	1	1	1	1	1	1	1	1	1	1	13	YES	NO
OG0001421	1	1	1	1	1	1	2	1	1	1	1	1	13	YES	NO
OG0001422	1	1	1	1	1	1	1	1	1	1	2	1	13	YES	NO
OG0001423	1	1	1	1	1	1	1	1	1	1	2	1	13	YES	NO
OG0001424	1	1	1	1	1	1	1	2	1	1	1	1	13	YES	NO
OG0001425	1	1	1	1	1	1	1	1	1	1	2	1	13	YES	NO
OG0001426	1	1	1	1	1	1	1	1	1	1	2	1	13	YES	NO
OG0001427	2	1	1	1	1	1	1	1	1	1	1	1	13	YES	NO
OG0001428	1	1	1	1	1	1	1	2	1	1	1	1	13	YES	NO
OG0001429	2	1	1	1	1	1	1	1	1	1	1	1	13	YES	NO
OG0001430	1	1	1	1	1	1	1	1	1	2	1	1	13	YES	NO
OG0001431	1	1	1	1	1	1	1	1	1	1	2	1	13	YES	NO
OG0001432	2	1	1	1	1	1	1	1	1	1	1	1	13	YES	NO
OG0001433	1	1	1	1	1	1	1	1	1	1	2	1	13	YES	NO
OG0001434	1	1	1	1	1	1	1	1	1	1	2	1	13	YES	NO
OG0001435	1	1	1	1	1	1	1	2	1	1	1	1	13	YES	NO
OG0001436	1	1	1	1	1	1	1	1	1	1	2	1	13	YES	NO
OG0001437	1	1	1	1	1	1	1	1	1	1	2	1	13	YES	NO
OG0001438	2	1	1	1	1	1	1	1	1	1	1	1	13	YES	NO
OG0001439	1	1	2	1	1	1	1	1	1	1	1	1	13	YES	NO
OG0001440	1	1	1	1	1	1	1	1	1	2	1	1	13	YES	NO
OG0001441	2	1	1	1	1	1	1	1	1	1	1	1	13	YES	NO
OG0001442	1	1	1	1	1	1	1	1	1	1	2	1	13	YES	NO
OG0001443	2	0	1	1	1	1	1	1	1	1	2	1	13	YES	NO
OG0001444	2	1	1	1	1	1	1	1	1	1	1	1	13	YES	NO
OG0001445	1	1	1	1	1	1	1	1	1	1	2	1	13	YES	NO
OG0001446	1	1	1	1	1	1	1	1	1	1	2	1	13	YES	NO
OG0001447	1	1	2	1	1	1	1	1	1	1	1	1	13	YES	NO
OG0001448	2	1	1	1	1	1	1	1	1	1	1	1	13	YES	NO
OG0001449	1	1	1	1	1	1	1	2	1	1	1	1	13	YES	NO
OG0001450	1	1	1	1	1	1	1	1	1	2	1	1	13	YES	NO
OG0001451	1	1	1	1	1	1	1	1	1	2	1	1	13	YES	NO
OG0001452	1	1	1	1	1	1	1	1	1	1	2	1	13	YES	NO
OG0001453	2	1	1	1	1	1	1	1	1	1	1	1	13	YES	NO
OG0001454	1	1	1	1	1	1	1	1	1	1	1	2	13	YES	NO
OG0001455	1	1	1	1	1	1	1	1	1	1	2	1	13	YES	NO
OG0001456	2	1	1	1	1	1	1	1	1	1	1	1	13	YES	NO
OG0001457	1	1	1	1	1	1	1	1	2	1	1	1	13	YES	NO
OG0001458	2	1	1	1	1	1	1	1	1	1	1	1	13	YES	NO
OG0001459	1	1	1	1	1	1	1	1	1	1	2	1	13	YES	NO
OG0001460	1	1	1	1	1	1	1	1	1	1	2	1	13	YES	NO
OG0001461	1	1	1	1	1	1	1	1	1	1	2	1	13	YES	NO
OG0001462	2	1	1	1	1	1	1	1	1	1	1	1	13	YES	NO
OG0001463	1	2	1	1	1	1	1	1	1	1	1	1	13	YES	NO
OG0001464	1	1	1	1	1	1	1	1	1	1	2	1	13	YES	NO
OG0001465	1	1	1	1	1	1	1	1	1	1	2	1	13	YES	NO
OG0001466	1	1	1	1	1	1	1	1	1	1	2	1	13	YES	NO
OG0001467	2	1	1	1	1	1	1	1	1	1	1	1	13	YES	NO
OG0001468	1	1	1	1	1	1	1	1	1	1	2	1	13	YES	NO
OG0001469	1	1	1	2	1	1	1	1	1	1	1	1	13	YES	NO
OG0001470	2	1	1	1	1	1	1	1	1	1	1	1	13	YES	NO
OG0001471	2	1	1	1	1	1	1	1	1	1	1	1	13	YES	NO
OG0001472	1	1	1	1	1	1	1	1	1	2	1	1	13	YES	NO
OG0001473	2	1	1	1	1	1	1	1	1	1	1	1	13	YES	NO
OG0001474	2	1	1	1	1	1	1	1	1	1	1	1	13	YES	NO
OG0001475	2	1	1	1	1	1	1	1	1	1	1	1	13	YES	NO
OG0001476	1	1	1	1	1	1	1	1	1	1	2	1	13	YES	NO
OG0001477	1	1	1	1	1	1	1	1	1	1	2	1	13	YES	NO
OG0001478	1	1	1	1	1	1	1	1	1	1	2	1	13	YES	NO
OG0001479	1	1	1	1	1	1	1	1	1	1	2	1	13	YES	NO
OG0001480	2	1	1	1	1	1	1	1	1	1	1	1	13	YES	NO
OG0001481	2	1	1	1	1	1	1	1	1	1	1	1	13	YES	NO
OG0001482	1	1	1	1	1	1	1	1	1	1	2	1	13	YES	NO
OG0001483	1	1	1	1	1	1	1	1	1	1	2	1	13	YES	NO
OG0001484	1	1	1	1	0	1	1	1	3	1	1	1	13	YES	NO
OG0001485	1	1	1	1	1	1	1	1	1	1	2	1	13	YES	NO
OG0001486	1	1	1	1	1	1	1	1	1	1	2	1	13	YES	NO
OG0001487	1	1	1	1	1	1	1	1	1	1	2	1	13	YES	NO
OG0001488	2	1	1	1	1	1	1	1	1	1	1	1	13	YES	NO
OG0001489	1	1	1	1	1	1	1	1	1	1	2	1	13	YES	NO
OG0001490	1	1	1	1	1	1	1	1	1	1	1	2	13	YES	NO
OG0001491	1	1	1	1	1	1	1	1	1	1	2	1	13	YES	NO
OG0001492	1	1	1	1	1	1	1	1	1	1	2	1	13	YES	NO
OG0001493	1	1	1	1	1	1	1	1	1	1	2	1	13	YES	NO
OG0001494	2	1	1	1	1	1	1	1	1	1	1	1	13	YES	NO
OG0001495	1	1	1	1	1	1	1	1	1	1	2	1	13	YES	NO
OG0001496	1	1	1	1	1	1	1	1	1	1	2	1	13	YES	NO
OG0001497	2	1	1	1	1	1	1	1	1	1	1	1	13	YES	NO
OG0001498	2	1	1	1	1	1	1	1	1	1	1	1	13	YES	NO
OG0001499	1	1	1	1	1	1	1	2	1	1	1	1	13	YES	NO
OG0001500	1	1	1	1	2	1	1	1	2	1	0	1	13	YES	NO
OG0001501	1	1	1	1	1	1	1	1	1	1	2	1	13	YES	NO
OG0001502	1	1	1	1	1	1	1	1	1	1	2	1	13	YES	NO
OG0001503	1	1	1	1	1	1	1	1	1	2	1	1	13	YES	NO
OG0001504	2	1	1	1	1	1	1	1	1	1	1	1	13	YES	NO
OG0001505	1	1	1	1	1	1	1	1	1	1	2	1	13	YES	NO
OG0001506	1	1	1	1	1	1	1	1	1	1	2	1	13	YES	NO
OG0001507	1	1	1	1	1	1	1	1	1	1	2	1	13	YES	NO
OG0001508	2	1	1	1	1	1	1	1	1	1	1	1	13	YES	NO
OG0001509	1	1	1	1	1	1	1	1	1	1	2	1	13	YES	NO
OG0001510	1	1	1	2	1	1	1	1	1	1	1	1	13	YES	NO
OG0001511	1	1	1	1	1	1	1	1	1	1	2	1	13	YES	NO
OG0001512	1	1	1	1	2	1	1	1	1	1	1	1	13	YES	NO
OG0001513	1	1	1	1	1	1	1	1	1	1	2	1	13	YES	NO
OG0001514	1	1	1	1	1	1	1	1	1	1	2	1	13	YES	NO
OG0001515	1	1	1	1	1	1	1	2	1	1	1	1	13	YES	NO
OG0001516	1	1	1	1	1	1	1	1	1	1	2	1	13	YES	NO
OG0001518	1	1	1	2	1	1	1	1	1	1	1	1	13	YES	NO
OG0001519	1	2	1	1	1	1	1	1	1	1	1	1	13	YES	NO
OG0001520	1	1	1	1	1	1	1	1	1	1	2	1	13	YES	NO
OG0001521	1	1	2	1	1	1	1	1	1	1	1	1	13	YES	NO
OG0001522	1	1	1	2	1	1	1	1	1	1	1	1	13	YES	NO
OG0001523	1	1	1	1	1	1	1	1	1	2	1	1	13	YES	NO
OG0001524	2	1	1	1	1	1	1	1	1	1	1	1	13	YES	NO
OG0001525	1	1	1	1	1	1	1	1	1	1	2	1	13	YES	NO
OG0001526	1	1	1	1	1	1	1	1	1	1	1	2	13	YES	NO
OG0001527	1	1	1	1	1	1	1	1	1	1	1	2	13	YES	NO
OG0001528	1	1	1	1	1	1	1	1	1	1	1	2	13	YES	NO
OG0001529	1	1	1	1	1	1	1	1	1	1	2	1	13	YES	NO
OG0001530	1	1	1	1	1	1	1	1	1	1	2	1	13	YES	NO
OG0001531	1	1	1	1	1	1	1	1	1	1	2	1	13	YES	NO
OG0001532	1	1	1	1	1	1	1	1	1	1	2	1	13	YES	NO
OG0001533	1	1	1	1	1	1	1	1	1	1	2	1	13	YES	NO
OG0001534	1	1	1	2	1	1	1	1	1	1	1	1	13	YES	NO
OG0001535	1	1	1	1	1	1	2	1	1	1	1	1	13	YES	NO
OG0001536	1	1	1	1	1	1	2	1	1	1	1	1	13	YES	NO
OG0001537	1	1	1	1	1	1	2	1	1	1	1	1	13	YES	NO
OG0001538	1	1	2	1	1	1	1	1	1	1	1	1	13	YES	NO
OG0001539	1	1	1	1	1	1	1	1	2	1	0	2	13	YES	NO
OG0001540	1	2	1	1	1	1	1	1	1	1	1	1	13	YES	NO
OG0001541	1	1	1	2	1	1	1	1	1	1	1	1	13	YES	NO
OG0001542	1	1	1	1	1	1	1	1	1	1	2	1	13	YES	NO
OG0001543	1	1	1	1	1	1	1	1	1	1	2	1	13	YES	NO
OG0001544	1	1	1	2	1	1	1	1	1	1	1	1	13	YES	NO
OG0001545	1	1	1	2	1	1	1	1	1	1	1	1	13	YES	NO
OG0001546	1	1	1	1	1	1	2	1	1	1	1	1	13	YES	NO
OG0001547	1	1	1	2	1	1	1	1	1	1	1	1	13	YES	NO
OG0001548	1	1	1	2	1	1	1	1	1	1	1	1	13	YES	NO
OG0001549	1	1	1	2	1	1	1	1	1	1	1	1	13	YES	NO
OG0001550	1	1	1	2	1	1	1	1	1	1	1	1	13	YES	NO
OG0001551	1	1	1	2	1	1	1	1	1	1	1	1	13	YES	NO
OG0001552	1	1	1	2	1	1	1	1	1	1	1	1	13	YES	NO
OG0001553	2	1	1	1	1	1	1	1	0	1	1	2	13	YES	NO
OG0001554	1	1	1	1	1	1	1	1	1	1	1	2	13	YES	NO
OG0001555	1	1	1	1	1	1	1	1	1	1	1	2	13	YES	NO
OG0001556	1	1	1	1	1	1	1	1	1	1	2	1	13	YES	NO
OG0001557	1	1	1	1	1	1	1	1	1	1	2	1	13	YES	NO
OG0001558	1	1	1	1	1	1	1	1	1	1	2	1	13	YES	NO
OG0001559	1	1	1	1	1	1	1	1	1	1	2	1	13	YES	NO
OG0001560	1	1	1	1	2	1	1	1	1	1	1	1	13	YES	NO
OG0001561	2	1	1	1	1	1	1	1	1	1	1	1	13	YES	NO
OG0001562	1	1	1	1	1	1	1	1	1	1	2	1	13	YES	NO
OG0001563	1	1	1	1	1	1	1	1	1	2	1	1	13	YES	NO
OG0001564	1	1	1	1	1	1	1	2	1	1	1	1	13	YES	NO
OG0001565	1	1	1	1	1	2	1	1	1	1	1	1	13	YES	NO
OG0001566	1	1	1	1	1	2	1	1	1	1	1	1	13	YES	NO
OG0001567	1	1	1	1	1	2	1	1	1	1	1	1	13	YES	NO
OG0001568	1	1	1	1	1	2	1	1	1	1	1	1	13	YES	NO
OG0001569	1	1	2	1	1	1	1	1	1	1	1	1	13	YES	NO
OG0001570	1	1	1	1	2	1	1	1	1	1	1	1	13	YES	NO
OG0001571	1	1	1	1	1	1	1	1	1	2	1	1	13	YES	NO
OG0001572	1	1	1	1	1	1	1	1	1	1	2	1	13	YES	NO
OG0001573	1	1	1	1	0	2	1	1	1	1	1	2	13	YES	NO
OG0001574	2	1	1	1	1	1	1	1	1	1	1	1	13	YES	NO
OG0001575	1	1	1	1	1	2	1	1	1	1	1	1	13	YES	NO
OG0001576	1	1	1	1	1	2	1	1	1	1	1	1	13	YES	NO
OG0001577	1	1	1	1	1	2	1	1	1	1	1	1	13	YES	NO
OG0001578	2	1	1	1	1	2	1	1	1	1	0	1	13	YES	NO
OG0001579	2	1	1	1	1	2	1	1	1	1	0	1	13	YES	NO
OG0001580	2	1	1	1	1	2	1	1	1	1	0	1	13	YES	NO
OG0001581	2	1	1	1	1	1	1	1	1	1	1	1	13	YES	NO
OG0001582	2	1	1	1	1	1	1	1	1	1	1	1	13	YES	NO
OG0001583	1	1	1	1	1	1	1	1	1	1	2	1	13	YES	NO
OG0001584	1	1	1	1	1	1	1	1	1	1	2	1	13	YES	NO
OG0001585	1	1	1	1	1	2	1	1	1	1	1	1	13	YES	NO
OG0001586	1	1	1	1	1	1	1	1	1	1	1	2	13	YES	NO
OG0001588	1	1	1	1	1	1	1	1	1	1	2	1	13	YES	NO
OG0001589	1	1	1	1	1	1	1	1	1	1	2	1	13	YES	NO
OG0001590	1	1	1	1	1	1	2	1	1	1	1	1	13	YES	NO
OG0001591	1	1	1	1	1	2	1	1	1	1	1	1	13	YES	NO
OG0001593	1	1	1	1	1	1	1	1	1	2	1	1	13	YES	NO
OG0001594	1	1	1	1	1	1	1	1	1	1	2	1	13	YES	NO
OG0001595	1	1	1	1	1	1	1	1	1	1	2	1	13	YES	NO
OG0001596	1	1	1	1	1	1	1	1	1	1	2	1	13	YES	NO
OG0001597	1	1	1	1	1	1	1	1	1	1	2	1	13	YES	NO
OG0001598	1	1	1	1	1	1	1	2	1	1	1	1	13	YES	NO
OG0001599	1	1	1	2	1	1	1	1	1	1	1	1	13	YES	NO
OG0001600	1	1	1	1	1	1	1	1	1	1	2	1	13	YES	NO
OG0001601	1	1	1	1	1	1	1	1	1	1	2	1	13	YES	NO
OG0001602	1	1	1	1	1	1	1	1	1	1	2	1	13	YES	NO
OG0001603	1	1	1	1	1	1	1	1	1	1	1	2	13	YES	NO
OG0001604	1	1	1	1	1	1	1	1	1	1	2	1	13	YES	NO
OG0001605	1	1	1	1	1	1	1	1	1	1	2	1	13	YES	NO
OG0001607	1	1	1	1	1	1	1	1	1	1	2	1	13	YES	NO
OG0001608	1	1	1	1	1	1	1	1	1	1	2	1	13	YES	NO
OG0001609	1	1	1	1	1	1	1	1	1	1	1	2	13	YES	NO
OG0001611	1	1	1	1	1	1	2	1	1	1	1	1	13	YES	NO
OG0001612	1	1	1	1	1	1	1	1	1	1	2	1	13	YES	NO
OG0001613	1	1	1	1	1	1	1	1	1	1	2	1	13	YES	NO
OG0001614	1	1	1	1	1	1	1	1	1	1	2	1	13	YES	NO
OG0001615	1	1	1	1	1	1	1	1	1	1	2	1	13	YES	NO
OG0001617	1	1	1	1	1	1	1	1	1	1	2	1	13	YES	NO
OG0001618	1	1	1	1	1	1	1	1	1	1	2	1	13	YES	NO
OG0001619	1	1	1	1	1	1	1	1	1	1	2	1	13	YES	NO
OG0001620	1	1	1	1	1	1	1	1	1	1	2	1	13	YES	NO
OG0001621	1	1	1	1	1	1	1	1	1	1	1	2	13	YES	NO
OG0001622	1	1	1	2	1	1	1	1	1	1	1	1	13	YES	NO
OG0001623	1	1	1	2	1	1	1	1	1	1	1	1	13	YES	NO
OG0001624	2	1	1	1	1	1	1	1	1	1	1	1	13	YES	NO
OG0001625	1	1	1	1	1	1	2	1	1	1	1	1	13	YES	NO
OG0001626	1	1	1	1	1	1	1	1	1	1	2	1	13	YES	NO
OG0001628	1	1	1	1	1	1	1	1	2	1	1	1	13	YES	NO
OG0001629	1	1	1	1	1	1	1	1	2	1	1	1	13	YES	NO
OG0001630	1	1	1	1	1	1	1	1	2	1	1	1	13	YES	NO
OG0001631	1	1	1	1	1	1	1	1	2	1	1	1	13	YES	NO
OG0001632	1	1	1	1	1	1	1	1	2	1	1	1	13	YES	NO
OG0001633	1	1	1	1	1	1	1	1	2	1	1	1	13	YES	NO
OG0001634	1	1	1	1	1	1	1	1	2	1	1	1	13	YES	NO
OG0001635	2	1	1	1	1	1	1	1	0	1	2	1	13	YES	NO
OG0001636	1	1	2	1	1	1	1	1	1	1	1	1	13	YES	NO
OG0001637	1	1	1	1	1	1	1	1	1	2	1	1	13	YES	NO
OG0001638	1	1	1	1	1	1	2	1	1	1	1	1	13	YES	NO
OG0001639	1	1	1	1	1	1	2	1	1	1	1	1	13	YES	NO
OG0001640	1	1	1	1	1	1	1	1	1	1	1	2	13	YES	NO
OG0001641	1	1	1	1	1	1	1	1	1	1	2	1	13	YES	NO
OG0001642	1	1	1	1	1	1	1	1	1	1	2	1	13	YES	NO
OG0001643	1	1	1	1	1	1	1	1	1	1	2	1	13	YES	NO
OG0001644	2	1	1	1	1	1	1	1	1	1	1	1	13	YES	NO
OG0001645	1	1	1	1	1	1	1	1	1	1	1	2	13	YES	NO
OG0001646	1	1	1	1	1	1	1	1	1	2	1	1	13	YES	NO
OG0001647	1	1	1	1	1	1	1	1	1	1	2	1	13	YES	NO
OG0001648	1	1	1	1	1	1	1	1	1	1	2	1	13	YES	NO
OG0001649	2	1	1	1	1	1	1	1	1	1	1	1	13	YES	NO
OG0001650	1	1	1	2	1	1	1	1	1	1	1	1	13	YES	NO
OG0001651	1	1	1	2	1	1	1	1	1	1	1	1	13	YES	NO
OG0001652	1	1	1	2	1	1	1	1	1	1	1	1	13	YES	NO
OG0001653	1	1	1	2	1	1	1	1	1	1	1	1	13	YES	NO
OG0001654	1	1	1	1	1	1	1	1	2	1	1	1	13	YES	NO
OG0001655	1	1	1	1	1	1	1	1	1	1	2	1	13	YES	NO
OG0001656	1	1	1	1	1	1	1	1	1	1	2	1	13	YES	NO
OG0001657	1	1	1	1	1	1	1	1	1	1	2	1	13	YES	NO
OG0001658	1	1	1	1	1	1	1	1	1	1	2	1	13	YES	NO
OG0001659	1	1	1	1	1	1	1	1	1	1	2	1	13	YES	NO
OG0001660	1	1	1	1	1	1	1	1	1	1	2	1	13	YES	NO
OG0001661	1	1	1	1	1	1	1	1	2	1	1	1	13	YES	NO
OG0001662	2	1	1	1	1	1	1	1	1	1	1	1	13	YES	NO
OG0001663	1	2	1	1	1	1	1	1	1	1	1	1	13	YES	NO
OG0001664	1	1	1	1	1	1	1	1	1	1	2	1	13	YES	NO
OG0001665	1	1	1	1	1	1	1	1	1	1	2	1	13	YES	NO
OG0001666	1	1	1	1	1	1	1	1	1	1	2	1	13	YES	NO
OG0001667	1	1	1	1	1	1	1	1	1	1	2	1	13	YES	NO
OG0001668	1	1	1	1	1	1	1	1	1	1	2	1	13	YES	NO
OG0001669	1	1	1	1	1	1	1	1	1	1	2	1	13	YES	NO
OG0001670	1	1	1	1	1	1	1	1	1	1	2	1	13	YES	NO
OG0001671	1	1	1	1	1	1	1	1	1	1	2	1	13	YES	NO
OG0001672	1	1	1	1	1	1	1	1	1	1	2	1	13	YES	NO
OG0001674	1	1	1	1	1	1	1	1	1	1	2	1	13	YES	NO
OG0001675	2	1	1	1	1	1	1	1	1	1	1	1	13	YES	NO
OG0001676	2	1	1	1	1	1	1	1	1	1	1	1	13	YES	NO
OG0001677	1	1	1	1	1	1	1	1	1	1	2	1	13	YES	NO
OG0001678	1	1	1	1	1	1	1	1	1	1	2	1	13	YES	NO
OG0001679	1	1	1	1	1	1	1	1	1	1	2	1	13	YES	NO
OG0001680	1	1	1	1	2	1	1	1	1	1	1	1	13	YES	NO
OG0001681	1	1	1	1	1	1	1	1	1	1	1	2	13	YES	NO
OG0001682	1	1	1	2	1	1	1	1	1	1	1	1	13	YES	NO
OG0001683	1	1	1	1	1	1	1	1	1	1	2	1	13	YES	NO
OG0001684	1	1	1	1	1	1	1	1	1	1	2	1	13	YES	NO
OG0001685	1	1	1	1	1	1	1	1	1	1	2	1	13	YES	NO
OG0001686	1	1	1	1	1	1	1	1	1	1	2	1	13	YES	NO
OG0001687	2	1	1	1	1	1	1	1	1	1	1	1	13	YES	NO
OG0001688	1	1	1	1	1	1	1	1	1	1	1	2	13	YES	NO
OG0001689	1	1	1	1	1	1	1	1	1	1	2	1	13	YES	NO
OG0001690	1	1	1	1	1	1	1	1	1	1	2	1	13	YES	NO
OG0001691	2	1	1	1	1	1	1	1	1	1	1	1	13	YES	NO
OG0001692	1	1	1	1	1	1	1	1	1	1	2	1	13	YES	NO
OG0001693	1	1	1	1	1	1	1	1	1	1	2	1	13	YES	NO
OG0001694	2	1	1	1	1	1	1	1	1	1	1	1	13	YES	NO
OG0001695	1	1	1	1	1	1	1	1	2	1	1	1	13	YES	NO
OG0001696	1	1	1	1	1	1	2	1	1	1	1	1	13	YES	NO
OG0001697	1	1	1	1	1	1	1	1	1	1	2	1	13	YES	NO
OG0001698	2	1	1	1	1	1	1	1	1	1	1	1	13	YES	NO
OG0001699	1	1	1	1	1	1	1	1	1	1	2	1	13	YES	NO
OG0001700	1	1	1	1	1	1	1	1	1	1	2	1	13	YES	NO
OG0001701	1	1	1	1	1	1	1	1	1	1	2	1	13	YES	NO
OG0001702	1	1	1	1	1	1	1	1	1	1	2	1	13	YES	NO
OG0001703	1	1	1	2	1	1	1	1	1	1	1	1	13	YES	NO
OG0001704	1	1	1	1	1	1	1	1	1	1	2	1	13	YES	NO
OG0001705	2	1	1	1	1	1	1	1	1	1	1	1	13	YES	NO
OG0001706	1	1	1	1	1	1	1	1	1	1	2	1	13	YES	NO
OG0001707	2	1	1	1	1	1	1	1	1	1	1	1	13	YES	NO
OG0001708	1	1	1	1	1	1	1	1	1	1	2	1	13	YES	NO
OG0001709	1	1	1	2	1	1	1	1	1	1	1	1	13	YES	NO
OG0001710	2	1	1	1	1	1	1	1	1	1	1	1	13	YES	NO
OG0001711	1	1	1	1	1	1	1	1	1	1	2	1	13	YES	NO
OG0001712	1	1	1	2	1	1	1	1	1	1	1	1	13	YES	NO
OG0001713	1	1	1	1	1	1	1	1	1	1	2	1	13	YES	NO
OG0001714	1	1	1	1	1	1	1	1	1	1	2	1	13	YES	NO
OG0001715	1	1	1	1	1	1	1	1	1	1	2	1	13	YES	NO
OG0001719	1	1	1	1	1	1	1	1	1	2	1	1	13	YES	NO
OG0001720	1	1	1	1	1	2	1	1	1	1	1	1	13	YES	NO
OG0001721	1	1	1	1	1	1	1	1	1	1	2	1	13	YES	NO
OG0001722	2	1	1	1	1	1	1	1	1	1	1	1	13	YES	NO
OG0001723	1	0	1	2	1	2	1	1	1	1	0	2	13	YES	NO
OG0001726	1	1	1	1	1	1	1	1	1	1	2	1	13	YES	NO
OG0001727	1	1	1	1	1	1	1	1	1	1	2	1	13	YES	NO
OG0001728	1	1	1	1	1	1	1	1	1	1	2	1	13	YES	NO
OG0001729	1	0	1	1	2	1	2	1	1	1	1	1	13	YES	NO
OG0001730	1	1	1	1	1	1	1	1	1	1	2	1	13	YES	NO
OG0001731	2	1	1	1	1	1	1	1	1	1	1	1	13	YES	NO
OG0001732	1	1	1	1	1	1	1	1	1	1	2	1	13	YES	NO
OG0001733	1	1	1	1	1	1	2	1	1	1	1	1	13	YES	NO
OG0001734	1	1	1	1	2	1	1	1	1	1	1	1	13	YES	NO
OG0001735	2	1	1	1	1	1	1	1	1	1	1	1	13	YES	NO
OG0001736	1	1	1	1	1	1	1	1	1	1	2	1	13	YES	NO
OG0001737	1	1	1	2	1	1	1	1	1	1	1	1	13	YES	NO
OG0001738	1	1	2	1	1	1	1	1	1	1	1	1	13	YES	NO
OG0001739	1	1	1	1	2	1	1	1	1	1	1	1	13	YES	NO
OG0001740	1	1	1	1	2	1	1	1	1	1	1	1	13	YES	NO
OG0001741	2	1	1	1	1	1	1	1	1	1	1	1	13	YES	NO
OG0001742	1	1	1	1	1	1	1	1	1	1	2	1	13	YES	NO
OG0001743	1	1	1	1	1	1	1	1	1	1	2	1	13	YES	NO
OG0001744	2	1	1	1	1	1	1	1	1	1	1	1	13	YES	NO
OG0001745	1	1	1	1	1	1	1	1	1	1	2	1	13	YES	NO
OG0001746	1	1	2	1	1	1	1	1	1	1	1	1	13	YES	NO
OG0001747	1	1	1	1	1	1	1	1	1	1	2	1	13	YES	NO
OG0001748	2	1	1	1	1	1	1	1	1	1	1	1	13	YES	NO
OG0001749	1	1	1	1	1	1	1	1	1	1	2	1	13	YES	NO
OG0001750	1	1	1	1	1	1	1	1	1	1	2	1	13	YES	NO
OG0001751	1	1	1	1	1	1	1	1	1	1	2	1	13	YES	NO
OG0001752	1	1	1	1	1	1	1	1	1	1	2	1	13	YES	NO
OG0001753	1	1	1	1	1	2	1	1	1	1	1	1	13	YES	NO
OG0001754	1	1	1	1	1	1	1	1	1	1	2	1	13	YES	NO
OG0001755	1	1	1	1	1	1	1	1	1	1	2	1	13	YES	NO
OG0001756	1	1	1	1	1	1	1	1	1	1	2	1	13	YES	NO
OG0001757	1	1	1	1	1	1	1	1	1	2	1	1	13	YES	NO
OG0001758	1	1	1	1	1	1	1	1	1	1	2	1	13	YES	NO
OG0001759	1	1	1	1	1	1	1	1	1	2	1	1	13	YES	NO
OG0001760	1	1	1	1	2	1	1	1	1	1	1	1	13	YES	NO
OG0001761	1	1	1	1	1	1	1	1	1	2	1	1	13	YES	NO
OG0001762	1	1	1	1	1	1	1	2	1	1	1	1	13	YES	NO
OG0001763	2	1	1	1	1	1	1	1	1	1	1	1	13	YES	NO
OG0001764	1	1	1	1	1	1	1	1	2	1	1	1	13	YES	NO
OG0001765	2	1	1	1	1	1	1	1	1	1	1	1	13	YES	NO
OG0001766	1	1	1	1	1	1	1	1	1	1	2	1	13	YES	NO
OG0001767	1	1	1	1	1	1	1	1	1	1	2	1	13	YES	NO
OG0001769	1	1	1	1	1	1	1	1	1	1	2	1	13	YES	NO
OG0001770	1	1	1	1	1	1	1	1	1	1	2	1	13	YES	NO
OG0001771	1	1	1	1	1	1	1	1	1	1	2	1	13	YES	NO
OG0001772	1	1	1	1	1	1	1	1	1	2	1	1	13	YES	NO
OG0001773	1	1	1	1	1	1	2	1	1	1	1	1	13	YES	NO
OG0001774	1	1	1	1	1	1	1	1	1	1	2	1	13	YES	NO
OG0001775	1	1	1	1	1	1	1	1	1	1	2	1	13	YES	NO
OG0001776	1	1	1	1	1	2	1	1	1	1	1	1	13	YES	NO
OG0001777	2	1	1	1	1	1	1	1	1	1	1	1	13	YES	NO
OG0001778	1	1	1	0	1	2	1	1	1	1	2	1	13	YES	NO
OG0001779	1	2	1	1	1	1	1	1	1	1	1	1	13	YES	NO
OG0001780	1	1	1	1	1	1	2	1	1	1	1	1	13	YES	NO
OG0001781	1	1	1	1	1	1	2	1	1	1	1	1	13	YES	NO
OG0001782	1	1	1	1	1	1	1	1	1	1	1	2	13	YES	NO
OG0001783	2	1	1	1	1	1	1	1	1	1	1	1	13	YES	NO
OG0001784	1	1	1	0	1	3	1	1	1	1	1	1	13	YES	NO
OG0001785	2	1	1	1	1	1	1	1	1	1	1	1	13	YES	NO
OG0001786	1	1	1	1	1	1	1	1	1	1	2	1	13	YES	NO
OG0001787	2	1	1	1	1	1	1	1	1	1	1	1	13	YES	NO
OG0001788	1	1	1	1	1	1	1	2	1	1	1	1	13	YES	NO
OG0001789	1	1	1	1	1	1	1	1	2	1	1	1	13	YES	NO
OG0001790	1	1	1	1	1	1	1	1	1	1	2	1	13	YES	NO
OG0001791	2	1	1	1	1	1	1	1	1	1	1	1	13	YES	NO
OG0001792	1	1	1	1	1	1	1	1	2	1	1	1	13	YES	NO
OG0001793	1	1	1	1	1	1	1	1	2	1	1	1	13	YES	NO
OG0001794	1	1	1	1	1	1	1	1	2	1	1	1	13	YES	NO
OG0001795	1	1	1	1	1	1	1	1	1	2	1	1	13	YES	NO
OG0001796	1	1	1	1	1	1	1	1	1	1	1	2	13	YES	NO
OG0001798	1	1	1	1	1	1	1	1	1	1	2	1	13	YES	NO
OG0001799	1	1	1	1	1	1	1	1	1	1	2	1	13	YES	NO
OG0001800	2	1	1	1	1	1	1	1	1	1	1	1	13	YES	NO
OG0001801	1	1	1	1	1	1	1	1	1	1	2	1	13	YES	NO
OG0001802	1	1	1	1	1	1	2	1	1	1	1	1	13	YES	NO
OG0001803	1	1	1	1	1	1	1	1	1	1	2	1	13	YES	NO
OG0001804	1	1	1	1	1	1	1	1	1	1	2	1	13	YES	NO
OG0001805	2	1	1	1	1	1	1	1	1	1	1	1	13	YES	NO
OG0001806	1	1	1	1	1	1	1	2	1	1	1	1	13	YES	NO
OG0001807	1	1	1	1	1	1	1	1	1	1	2	1	13	YES	NO
OG0001808	1	1	1	1	1	1	1	1	1	1	2	1	13	YES	NO
OG0001809	1	1	1	1	1	1	1	1	1	1	2	1	13	YES	NO
OG0001810	1	1	1	1	1	1	1	1	1	1	2	1	13	YES	NO
OG0001811	1	1	1	1	1	1	1	1	1	1	2	1	13	YES	NO
OG0001812	1	2	1	1	1	1	1	1	1	1	1	1	13	YES	NO
OG0001813	1	2	1	1	1	1	1	1	1	1	1	1	13	YES	NO
OG0001814	2	1	1	1	1	1	1	1	1	1	1	1	13	YES	NO
OG0001815	1	1	1	1	1	1	1	1	1	1	2	1	13	YES	NO
OG0001816	1	1	1	1	1	1	1	1	1	1	1	2	13	YES	NO
OG0001817	1	1	1	1	1	1	1	1	1	1	2	1	13	YES	NO
OG0001818	1	1	1	1	1	1	1	1	1	1	2	1	13	YES	NO
OG0001819	1	1	1	1	1	1	1	1	1	1	2	1	13	YES	NO
OG0001820	1	1	1	1	1	1	1	1	1	1	2	1	13	YES	NO
OG0001821	1	2	1	1	1	1	1	1	1	1	1	1	13	YES	NO
OG0001822	1	1	1	1	1	1	1	1	1	1	2	1	13	YES	NO
OG0001823	1	1	1	1	1	1	1	1	1	1	1	2	13	YES	NO
OG0001824	1	1	1	1	1	1	1	1	1	1	2	1	13	YES	NO
OG0001825	1	1	1	1	1	1	1	2	1	1	1	1	13	YES	NO
OG0001826	1	1	1	1	1	1	1	1	1	1	2	1	13	YES	NO
OG0001827	1	1	1	1	1	1	1	2	1	1	1	1	13	YES	NO
OG0001828	2	1	1	1	1	1	1	1	1	1	1	1	13	YES	NO
OG0001829	1	1	1	1	1	1	1	1	1	1	2	1	13	YES	NO
OG0001830	1	1	1	1	1	1	1	1	1	1	2	1	13	YES	NO
OG0001831	1	1	1	1	1	2	1	1	1	1	1	1	13	YES	NO
OG0001832	1	1	1	1	1	2	1	1	1	1	1	1	13	YES	NO
OG0001833	1	1	1	1	1	1	2	1	1	1	1	1	13	YES	NO
OG0001834	1	1	1	1	1	1	1	1	1	1	2	1	13	YES	NO
OG0001835	1	1	1	1	1	1	1	1	1	1	2	1	13	YES	NO
OG0001836	2	1	1	1	1	1	1	1	1	1	1	1	13	YES	NO
OG0001837	1	1	1	1	1	1	1	2	1	1	1	1	13	YES	NO
OG0001838	1	1	1	1	1	1	1	1	1	2	1	1	13	YES	NO
OG0001839	1	1	1	1	1	1	1	1	1	1	1	2	13	YES	NO
OG0001840	1	1	1	1	1	1	1	2	1	1	1	1	13	YES	NO
OG0001841	1	1	1	1	1	1	1	1	1	1	2	1	13	YES	NO
OG0001842	1	1	1	2	1	1	1	1	1	1	1	1	13	YES	NO
OG0001843	2	1	1	1	1	1	1	1	1	1	1	1	13	YES	NO
OG0001844	2	1	1	1	1	1	1	1	1	1	1	1	13	YES	NO
OG0001845	1	1	1	1	1	1	1	1	1	1	2	1	13	YES	NO
OG0001846	1	1	1	2	1	1	1	1	1	1	1	1	13	YES	NO
OG0001847	2	1	1	1	1	1	1	1	1	1	1	1	13	YES	NO
OG0001848	1	1	1	1	1	1	1	1	1	1	2	1	13	YES	NO
OG0001849	1	1	1	1	1	1	1	1	1	1	2	1	13	YES	NO
OG0001850	2	1	1	1	1	1	1	1	1	1	1	1	13	YES	NO
OG0001851	1	1	1	1	1	1	1	1	1	1	2	1	13	YES	NO
OG0001852	2	1	1	1	1	1	1	1	1	1	1	1	13	YES	NO
OG0001853	2	1	1	1	1	1	1	1	1	1	1	1	13	YES	NO
OG0001854	2	1	1	1	1	1	1	1	1	1	1	1	13	YES	NO
OG0001855	1	1	1	1	1	1	2	1	1	1	1	1	13	YES	NO
OG0001856	1	1	1	1	1	1	1	2	1	1	1	1	13	YES	NO
OG0001857	1	1	1	1	1	1	1	1	1	1	2	1	13	YES	NO
OG0001858	1	1	1	1	1	1	1	1	1	1	2	1	13	YES	NO
OG0001859	1	1	1	1	1	1	1	1	1	1	2	1	13	YES	NO
OG0001860	1	1	1	1	1	1	1	1	1	1	2	1	13	YES	NO
OG0001861	2	1	1	1	1	1	1	1	1	1	1	1	13	YES	NO
OG0001862	1	1	1	1	1	1	1	1	1	1	2	1	13	YES	NO
OG0001863	1	1	1	1	1	1	1	1	1	1	2	1	13	YES	NO
OG0001864	2	1	1	1	1	1	1	1	1	1	1	1	13	YES	NO
OG0001865	1	1	1	1	1	1	1	1	1	1	2	1	13	YES	NO
OG0001866	1	1	1	1	1	1	1	1	1	1	2	1	13	YES	NO
OG0001867	1	1	1	1	1	1	1	1	2	1	1	1	13	YES	NO
OG0001868	1	1	1	1	1	1	1	1	1	1	2	1	13	YES	NO
OG0001869	1	1	1	1	1	1	1	1	1	1	2	1	13	YES	NO
OG0001870	1	1	1	1	1	1	1	1	1	1	2	1	13	YES	NO
OG0001871	1	1	2	1	1	1	1	1	1	1	1	1	13	YES	NO
OG0001872	1	2	1	1	1	1	1	1	1	1	1	1	13	YES	NO
OG0001873	1	1	1	1	1	1	1	1	1	1	1	2	13	YES	NO
OG0001874	1	2	1	1	1	1	1	1	1	1	1	1	13	YES	NO
OG0001875	1	1	1	1	1	1	1	2	1	1	1	1	13	YES	NO
OG0001876	1	1	1	1	1	1	1	1	1	1	1	2	13	YES	NO
OG0001877	1	1	1	1	1	1	1	1	1	1	1	2	13	YES	NO
OG0001878	1	1	1	1	1	1	1	1	1	1	2	1	13	YES	NO
OG0001879	2	1	1	1	1	1	1	1	1	1	1	1	13	YES	NO
OG0001880	1	1	1	1	1	1	1	1	1	1	2	1	13	YES	NO
OG0001881	1	1	1	1	1	1	1	1	1	1	2	1	13	YES	NO
OG0001882	1	1	1	1	1	1	1	1	1	1	2	1	13	YES	NO
OG0001883	1	1	1	1	1	1	1	1	1	1	2	1	13	YES	NO
OG0001884	1	1	1	1	1	1	1	2	1	1	1	1	13	YES	NO
OG0001885	1	1	1	2	1	1	1	1	1	1	1	1	13	YES	NO
OG0001886	1	1	1	1	1	1	2	1	1	1	1	1	13	YES	NO
OG0001887	1	1	1	1	1	1	1	2	1	1	1	1	13	YES	NO
OG0001888	1	1	1	1	1	1	1	1	1	1	2	1	13	YES	NO
OG0001889	1	1	1	1	1	1	1	2	1	1	1	1	13	YES	NO
OG0001890	1	1	1	1	1	1	1	1	1	1	2	1	13	YES	NO
OG0001891	1	1	1	1	1	1	1	1	1	2	1	1	13	YES	NO
OG0001892	1	1	1	1	1	1	1	1	1	1	2	1	13	YES	NO
OG0001893	1	1	1	1	1	1	1	1	1	1	2	1	13	YES	NO
OG0001894	1	1	1	1	1	1	1	1	1	1	2	1	13	YES	NO
OG0001895	1	1	1	1	1	1	1	1	1	1	2	1	13	YES	NO
OG0001896	1	1	1	1	1	1	1	1	1	1	2	1	13	YES	NO
OG0001897	1	1	1	1	1	1	1	1	1	1	2	1	13	YES	NO
OG0001898	2	1	1	1	1	1	1	1	1	1	1	1	13	YES	NO
OG0001899	1	1	1	2	1	1	1	1	1	1	1	1	13	YES	NO
OG0001900	1	1	1	1	1	1	1	1	1	1	2	1	13	YES	NO
OG0001901	1	1	1	1	1	1	1	1	1	2	1	1	13	YES	NO
OG0001902	1	1	1	1	1	1	1	1	2	1	1	1	13	YES	NO
OG0001903	1	1	1	1	1	1	1	1	1	1	2	1	13	YES	NO
OG0001904	1	1	1	1	1	1	1	1	1	1	2	1	13	YES	NO
OG0001905	1	1	1	1	1	1	1	1	1	1	2	1	13	YES	NO
OG0001906	1	1	1	1	1	1	1	1	1	1	2	1	13	YES	NO
OG0001907	1	1	1	1	1	1	1	1	1	1	2	1	13	YES	NO
OG0001908	1	1	1	1	1	1	1	1	1	1	2	1	13	YES	NO
OG0001909	1	1	1	1	1	1	1	1	1	1	2	1	13	YES	NO
OG0001910	1	1	1	1	1	1	1	1	1	1	2	1	13	YES	NO
OG0001911	1	1	1	1	1	1	1	1	1	1	2	1	13	YES	NO
OG0001912	1	1	1	1	1	1	1	1	1	1	2	1	13	YES	NO
OG0001913	2	1	1	1	1	1	1	1	1	1	1	1	13	YES	NO
OG0001914	1	1	1	1	2	1	1	1	1	1	1	1	13	YES	NO
OG0001915	1	1	1	1	1	2	1	1	1	1	1	1	13	YES	NO
OG0001916	1	1	1	1	1	1	1	2	1	1	1	1	13	YES	NO
OG0001917	1	1	1	1	1	1	1	1	1	1	1	2	13	YES	NO
OG0001918	2	1	1	1	1	1	1	1	1	1	1	1	13	YES	NO
OG0001919	2	1	1	1	1	1	1	1	1	1	1	1	13	YES	NO
OG0001921	1	1	1	1	1	1	1	1	1	1	2	1	13	YES	NO
OG0001922	2	1	1	1	1	1	1	1	1	1	1	1	13	YES	NO
OG0001923	1	1	1	1	1	1	1	1	2	1	1	1	13	YES	NO
OG0001924	1	1	1	1	1	1	2	1	1	1	1	1	13	YES	NO
OG0001925	1	1	1	1	1	1	1	1	1	1	2	1	13	YES	NO
OG0001926	1	1	1	1	1	1	1	1	1	2	1	1	13	YES	NO
OG0001927	1	1	1	1	2	1	1	1	1	1	1	1	13	YES	NO
OG0001928	1	1	1	1	2	1	1	1	1	1	1	1	13	YES	NO
OG0001929	1	1	1	1	1	1	1	1	1	1	2	1	13	YES	NO
OG0001930	2	1	1	1	1	1	1	1	1	1	1	1	13	YES	NO
OG0001931	2	1	1	1	1	1	1	1	1	1	1	1	13	YES	NO
OG0001932	1	1	1	1	1	1	1	1	1	2	1	1	13	YES	NO
OG0001933	1	1	1	2	1	1	1	1	1	1	1	1	13	YES	NO
OG0001934	1	1	1	1	1	1	1	1	1	1	2	1	13	YES	NO
OG0001935	1	1	1	1	1	1	1	1	1	1	2	1	13	YES	NO
OG0001936	1	1	1	1	1	1	1	1	1	1	2	1	13	YES	NO
OG0001937	1	2	1	1	1	1	1	1	1	1	1	1	13	YES	NO
OG0001938	1	1	1	2	1	1	1	1	1	1	1	1	13	YES	NO
OG0001939	1	1	1	1	1	1	1	1	1	1	2	1	13	YES	NO
OG0001940	1	1	1	1	1	1	1	1	1	1	2	1	13	YES	NO
OG0001941	1	1	1	1	2	1	1	1	1	1	1	1	13	YES	NO
OG0001942	1	2	1	1	1	1	1	1	1	1	1	1	13	YES	NO
OG0001944	1	1	1	1	1	1	1	1	1	1	2	1	13	YES	NO
OG0001946	2	1	1	1	1	1	1	1	1	1	1	1	13	YES	NO
OG0001947	1	1	1	1	1	1	1	1	1	1	2	1	13	YES	NO
OG0001948	1	1	1	1	1	1	1	1	1	1	2	1	13	YES	NO
OG0001949	1	1	1	2	1	1	1	1	1	1	1	1	13	YES	NO
OG0001950	1	1	1	1	1	1	1	1	1	1	2	1	13	YES	NO
OG0001951	1	1	1	1	1	1	1	1	1	1	2	1	13	YES	NO
OG0001952	2	1	1	1	1	1	1	1	1	1	1	1	13	YES	NO
OG0001953	2	1	1	1	1	1	1	1	1	1	1	1	13	YES	NO
OG0001954	2	1	1	1	1	1	1	1	1	1	1	1	13	YES	NO
OG0001955	2	1	1	1	1	1	1	1	1	1	1	1	13	YES	NO
OG0001956	1	1	1	1	1	1	2	1	1	1	1	1	13	YES	NO
OG0001957	1	1	1	2	1	1	1	1	1	1	1	1	13	YES	NO
OG0001958	1	1	1	1	1	1	1	2	1	1	1	1	13	YES	NO
OG0001959	1	1	1	2	1	1	1	1	1	1	1	1	13	YES	NO
OG0001960	1	1	1	1	1	1	1	1	2	1	1	1	13	YES	NO
OG0001961	1	1	1	1	1	1	1	2	1	1	1	1	13	YES	NO
OG0001962	1	1	1	1	1	1	1	2	1	1	1	1	13	YES	NO
OG0001963	1	1	2	1	1	1	1	1	1	1	1	1	13	YES	NO
OG0001964	1	1	1	1	1	1	1	0	1	1	3	1	13	YES	NO
OG0001965	1	1	1	1	1	1	1	2	1	1	1	1	13	YES	NO
OG0001966	1	1	1	1	1	1	1	2	1	1	1	1	13	YES	NO
OG0001967	1	1	1	1	1	1	1	2	1	1	1	1	13	YES	NO
OG0001968	1	2	2	1	1	1	1	1	1	1	0	1	13	YES	NO
OG0001969	1	2	1	1	1	1	1	1	1	1	1	1	13	YES	NO
OG0001970	2	1	1	1	1	1	1	1	1	1	1	1	13	YES	NO
OG0001971	2	1	1	1	1	1	1	1	1	1	1	1	13	YES	NO
OG0001972	1	2	2	1	1	1	1	1	1	1	0	1	13	YES	NO
OG0001973	1	1	2	1	1	1	1	1	1	1	1	1	13	YES	NO
OG0001974	1	1	2	1	1	1	1	1	1	1	1	1	13	YES	NO
OG0001975	1	1	1	1	1	1	1	2	1	1	1	1	13	YES	NO
OG0001976	1	1	2	1	1	1	1	1	1	1	1	1	13	YES	NO
OG0001977	1	1	1	1	1	1	1	1	1	2	2	0	13	YES	NO
OG0001978	1	1	1	1	1	1	2	1	1	1	1	1	13	YES	NO
OG0001979	1	1	2	1	1	1	1	1	1	1	1	1	13	YES	NO
OG0001980	1	1	2	1	1	1	2	1	1	1	0	1	13	YES	NO
OG0001981	1	1	1	1	1	1	1	1	1	1	2	1	13	YES	NO
OG0001982	1	1	1	1	1	1	1	1	2	1	1	1	13	YES	NO
OG0001983	1	1	2	1	1	1	1	1	1	1	1	1	13	YES	NO
OG0001984	1	2	1	1	1	1	1	1	1	1	1	1	13	YES	NO
OG0001985	1	1	1	1	1	1	1	2	2	1	0	1	13	YES	NO
OG0001986	1	1	2	1	1	1	1	1	1	1	1	1	13	YES	NO
OG0001987	1	1	1	1	1	1	1	1	1	2	1	1	13	YES	NO
OG0001988	1	2	1	1	1	1	1	1	1	1	1	1	13	YES	NO
OG0001989	1	1	1	1	1	1	1	2	1	1	1	1	13	YES	NO
OG0001990	1	1	1	3	1	1	1	0	1	1	1	1	13	YES	NO
OG0001991	1	1	1	1	1	1	1	1	1	1	1	2	13	YES	NO
OG0001992	1	1	1	1	1	1	1	1	2	1	1	1	13	YES	NO
OG0001993	1	1	1	1	2	1	1	1	1	1	1	1	13	YES	NO
OG0001994	1	1	1	1	1	1	2	1	1	1	1	1	13	YES	NO
OG0001995	1	1	1	1	1	1	1	1	1	1	2	1	13	YES	NO
OG0001996	1	1	1	1	1	1	1	1	1	2	1	1	13	YES	NO
OG0001997	1	2	2	0	1	1	1	1	1	1	1	1	13	YES	NO
OG0001998	1	2	1	1	1	1	1	1	1	1	1	1	13	YES	NO
OG0001999	1	1	2	1	1	1	1	1	1	1	1	1	13	YES	NO
OG0002000	2	1	1	1	1	1	1	1	1	1	1	1	13	YES	NO
OG0002001	2	1	1	1	1	1	1	1	1	1	1	1	13	YES	NO
OG0002003	1	1	1	1	1	1	1	1	1	2	1	1	13	YES	NO
OG0002004	1	1	1	1	1	1	1	1	1	1	1	2	13	YES	NO
OG0002005	1	1	1	1	1	1	1	1	1	1	1	2	13	YES	NO
OG0002006	2	1	1	1	1	1	1	1	1	1	1	1	13	YES	NO
OG0002007	2	1	1	1	1	2	1	1	1	1	0	1	13	YES	NO
OG0002008	2	1	1	1	1	1	1	1	1	1	1	1	13	YES	NO
OG0002009	2	1	1	1	1	1	1	1	1	1	1	1	13	YES	NO
OG0002012	0	1	2	1	1	1	2	1	1	1	1	1	13	YES	NO
OG0002013	0	1	1	2	1	1	1	1	1	1	1	2	13	YES	NO
OG0002014	0	1	1	1	1	1	2	1	1	1	2	1	13	YES	NO
OG0002016	0	1	1	1	1	2	1	1	1	1	2	1	13	YES	NO
OG0002017	0	1	1	2	1	1	1	2	1	1	1	1	13	YES	NO
OG0002018	0	1	1	1	1	1	1	2	1	1	2	1	13	YES	NO
OG0002019	0	1	1	1	1	1	1	1	1	1	2	2	13	YES	NO
OG0002020	0	1	1	1	2	2	1	1	1	1	1	1	13	YES	NO
OG0002028	1	1	1	1	1	1	1	1	1	1	1	1	12	YES	NO
OG0002029	1	1	1	1	1	1	1	1	1	1	1	1	12	YES	NO
OG0002030	1	1	1	1	1	1	1	1	1	1	1	1	12	YES	NO
OG0002031	1	1	1	1	1	1	1	1	1	1	1	1	12	YES	NO
OG0002032	1	1	1	2	1	1	1	1	1	1	1	0	12	YES	NO
OG0002033	1	1	1	1	1	1	1	1	1	1	1	1	12	YES	NO
OG0002034	1	1	1	1	1	1	1	1	1	1	1	1	12	YES	NO
OG0002035	1	1	1	1	1	1	1	1	1	1	1	1	12	YES	NO
OG0002036	1	1	1	1	1	1	1	1	1	1	1	1	12	YES	NO
OG0002037	1	1	1	1	1	1	1	1	1	1	1	1	12	YES	NO
OG0002038	1	1	1	1	1	1	1	1	1	1	1	1	12	YES	NO
OG0002039	1	1	1	1	1	1	1	1	1	1	1	1	12	YES	NO
OG0002040	1	1	1	1	1	1	1	1	1	1	1	1	12	YES	NO
OG0002041	1	1	1	1	1	1	1	1	1	1	1	1	12	YES	NO
OG0002042	1	1	1	1	1	1	1	1	1	1	1	1	12	YES	NO
OG0002043	1	1	1	1	1	1	1	1	1	1	1	1	12	YES	NO
OG0002044	1	1	1	1	1	1	1	1	1	1	1	1	12	YES	NO
OG0002045	1	1	1	1	1	1	1	1	1	1	1	1	12	YES	NO
OG0002046	1	1	1	1	1	1	1	1	1	1	1	1	12	YES	NO
OG0002047	1	1	1	1	1	1	1	1	1	1	1	1	12	YES	NO
OG0002048	1	1	1	1	1	1	1	1	1	1	1	1	12	YES	NO
OG0002049	1	1	1	1	1	1	1	1	1	1	1	1	12	YES	NO
OG0002050	1	1	1	1	1	1	1	1	1	1	1	1	12	YES	NO
OG0002051	1	1	1	1	1	1	1	1	1	1	1	1	12	YES	NO
OG0002052	1	1	1	1	1	1	1	1	1	1	1	1	12	YES	NO
OG0002053	1	1	1	1	1	1	1	1	1	1	1	1	12	YES	NO
OG0002054	1	1	1	1	1	1	1	1	1	1	1	1	12	YES	NO
OG0002055	1	1	1	1	1	1	1	1	1	1	1	1	12	YES	NO
OG0002056	1	1	1	1	1	1	1	1	1	1	1	1	12	YES	NO
OG0002057	1	1	1	1	1	1	1	1	1	1	1	1	12	YES	NO
OG0002058	1	1	1	1	1	1	1	1	1	1	1	1	12	YES	NO
OG0002059	1	1	1	1	1	1	1	1	1	1	1	1	12	YES	NO
OG0002060	1	1	1	1	1	1	1	1	1	1	1	1	12	YES	NO
OG0002061	1	1	1	1	1	1	1	1	1	1	1	1	12	YES	NO
OG0002062	1	1	1	1	1	1	1	1	1	1	1	1	12	YES	NO
OG0002063	1	1	1	1	1	1	1	1	1	1	1	1	12	YES	NO
OG0002064	1	1	1	1	1	1	1	1	1	1	1	1	12	YES	NO
OG0002065	1	1	1	1	1	1	1	1	1	1	1	1	12	YES	NO
OG0002066	1	1	1	1	1	1	1	1	1	1	1	1	12	YES	NO
OG0002067	1	1	1	1	1	1	1	1	1	1	1	1	12	YES	NO
OG0002068	1	1	1	1	1	1	1	1	1	1	1	1	12	YES	NO
OG0002069	1	1	1	1	1	1	1	1	1	1	1	1	12	YES	NO
OG0002070	1	1	1	1	1	1	1	1	1	1	1	1	12	YES	NO
OG0002071	1	1	1	1	1	1	1	1	1	1	1	1	12	YES	NO
OG0002072	1	1	1	1	1	1	1	1	1	1	1	1	12	YES	NO
OG0002073	1	1	1	1	1	1	1	1	1	1	1	1	12	YES	NO
OG0002074	1	1	1	1	1	1	1	1	1	1	1	1	12	YES	NO
OG0002075	1	1	1	1	1	1	1	1	1	1	1	1	12	YES	NO
OG0002076	1	1	1	1	1	1	1	1	1	1	1	1	12	YES	NO
OG0002077	1	1	1	1	1	1	1	1	1	1	1	1	12	YES	NO
OG0002078	1	1	1	1	1	1	1	1	1	1	1	1	12	YES	NO
OG0002079	1	1	1	1	1	1	1	1	1	1	1	1	12	YES	NO
OG0002080	1	1	1	1	1	1	1	1	1	1	1	1	12	YES	NO
OG0002081	1	1	1	1	1	1	1	1	1	1	1	1	12	YES	NO
OG0002082	1	1	1	1	1	1	1	1	1	1	1	1	12	YES	NO
OG0002083	1	1	1	1	1	1	1	1	1	1	1	1	12	YES	NO
OG0002084	1	1	1	1	1	1	1	1	1	1	1	1	12	YES	NO
OG0002085	1	1	1	1	1	1	1	1	1	1	1	1	12	YES	NO
OG0002086	1	1	1	1	1	1	1	1	1	1	1	1	12	YES	NO
OG0002087	1	1	1	1	1	1	1	1	1	1	1	1	12	YES	NO
OG0002088	1	1	1	1	1	1	1	1	1	1	1	1	12	YES	NO
OG0002089	1	1	1	1	1	1	1	1	1	1	1	1	12	YES	NO
OG0002090	1	1	1	1	1	1	1	1	1	1	1	1	12	YES	NO
OG0002091	1	1	1	1	1	1	1	1	1	1	1	1	12	YES	NO
OG0002092	1	1	1	1	1	1	1	1	1	1	1	1	12	YES	NO
OG0002093	1	1	1	1	1	1	1	1	1	1	1	1	12	YES	NO
OG0002094	1	1	1	1	1	1	1	1	1	1	1	1	12	YES	NO
OG0002095	1	1	1	1	1	1	1	1	1	1	1	1	12	YES	NO
OG0002096	1	1	1	1	1	1	1	1	1	1	1	1	12	YES	NO
OG0002097	1	1	1	1	1	1	1	1	1	1	1	1	12	YES	NO
OG0002098	1	1	1	1	1	1	1	1	1	1	1	1	12	YES	NO
OG0002099	1	1	1	1	1	1	1	1	1	1	1	1	12	YES	NO
OG0002100	1	1	1	1	1	1	1	1	1	1	1	1	12	YES	NO
OG0002101	1	1	1	1	1	1	1	1	1	1	1	1	12	YES	NO
OG0002102	1	1	1	1	1	1	1	1	1	1	1	1	12	YES	NO
OG0002103	1	1	1	1	1	1	1	1	1	1	1	1	12	YES	NO
OG0002104	1	1	1	1	1	1	1	1	1	1	1	1	12	YES	NO
OG0002105	1	1	1	1	1	1	1	1	1	1	1	1	12	YES	NO
OG0002106	1	1	1	1	1	1	1	1	1	1	1	1	12	YES	NO
OG0002107	1	1	1	1	1	1	1	1	1	1	1	1	12	YES	NO
OG0002108	1	1	1	1	1	1	1	1	1	1	1	1	12	YES	NO
OG0002109	1	1	1	1	1	1	1	1	1	1	1	1	12	YES	NO
OG0002110	1	1	1	1	1	1	1	1	1	1	1	1	12	YES	NO
OG0002112	1	1	1	1	1	1	1	1	1	1	1	1	12	YES	NO
OG0002113	1	1	1	1	1	1	1	1	1	1	1	1	12	YES	NO
OG0002114	1	1	1	1	1	1	1	1	1	1	1	1	12	YES	NO
OG0002115	1	1	1	1	1	1	1	1	1	1	1	1	12	YES	NO
OG0002116	1	1	1	1	1	1	1	1	1	1	1	1	12	YES	NO
OG0002117	1	1	1	1	1	1	1	1	1	1	1	1	12	YES	NO
OG0002118	1	1	1	1	1	1	1	1	1	1	1	1	12	YES	NO
OG0002119	1	1	1	1	1	1	1	1	1	1	1	1	12	YES	NO
OG0002120	1	1	1	1	1	1	1	1	1	1	1	1	12	YES	NO
OG0002121	1	1	1	1	1	1	1	1	1	1	1	1	12	YES	NO
OG0002122	1	1	1	1	1	1	1	1	1	1	1	1	12	YES	NO
OG0002123	1	1	1	1	1	1	1	1	1	1	1	1	12	YES	NO
OG0002124	1	1	1	1	1	1	1	1	1	1	1	1	12	YES	NO
OG0002125	1	1	1	1	1	1	1	1	1	1	1	1	12	YES	NO
OG0002126	1	1	1	1	1	1	1	1	1	1	1	1	12	YES	NO
OG0002127	1	1	1	1	1	1	1	1	1	1	1	1	12	YES	NO
OG0002128	1	1	1	1	1	1	1	1	1	1	1	1	12	YES	NO
OG0002129	1	1	1	1	1	1	1	1	1	1	1	1	12	YES	NO
OG0002130	1	1	1	1	1	1	1	1	1	1	1	1	12	YES	NO
OG0002131	1	1	1	1	1	1	1	1	1	1	1	1	12	YES	NO
OG0002132	1	1	1	1	1	1	1	1	1	1	1	1	12	YES	NO
OG0002133	1	1	1	1	1	1	1	1	1	1	1	1	12	YES	NO
OG0002134	1	1	1	1	1	1	1	1	1	1	1	1	12	YES	NO
OG0002135	1	1	1	1	1	1	1	1	1	1	1	1	12	YES	NO
OG0002136	1	1	1	1	1	1	1	1	1	1	1	1	12	YES	NO
OG0002137	1	1	1	1	1	1	1	1	1	1	1	1	12	YES	NO
OG0002138	1	1	1	1	1	1	1	1	1	1	1	1	12	YES	NO
OG0002139	1	1	1	1	1	1	1	1	1	1	1	1	12	YES	NO
OG0002140	1	1	1	1	1	1	1	1	1	1	1	1	12	YES	NO
OG0002141	1	1	1	1	1	1	1	1	1	1	1	1	12	YES	NO
OG0002142	1	1	1	1	1	1	1	1	1	1	1	1	12	YES	NO
OG0002143	1	1	1	1	1	1	1	1	1	1	1	1	12	YES	NO
OG0002144	1	1	1	1	1	1	1	1	1	1	1	1	12	YES	NO
OG0002145	1	1	1	1	1	1	1	1	1	1	1	1	12	YES	NO
OG0002146	1	1	1	1	1	1	1	1	1	1	1	1	12	YES	NO
OG0002147	1	1	1	1	1	1	1	1	1	1	1	1	12	YES	NO
OG0002148	1	1	1	1	1	1	1	1	1	1	1	1	12	YES	NO
OG0002149	1	1	1	1	1	1	1	1	1	1	1	1	12	YES	NO
OG0002150	1	1	1	1	1	1	1	1	1	1	1	1	12	YES	NO
OG0002151	1	1	1	1	1	1	1	1	1	1	1	1	12	YES	NO
OG0002152	1	1	1	1	1	1	1	1	1	1	1	1	12	YES	NO
OG0002153	1	1	1	1	1	1	1	1	1	1	1	1	12	YES	NO
OG0002154	1	1	1	1	1	1	1	1	1	1	1	1	12	YES	NO
OG0002155	1	1	1	1	1	1	1	1	1	1	1	1	12	YES	NO
OG0002156	1	1	1	1	1	1	1	1	1	1	1	1	12	YES	NO
OG0002157	1	1	1	1	1	1	1	1	1	1	1	1	12	YES	NO
OG0002158	1	1	1	1	1	1	1	1	1	1	1	1	12	YES	NO
OG0002159	1	1	1	1	1	1	1	1	1	1	1	1	12	YES	NO
OG0002160	1	1	1	1	1	1	1	1	1	1	1	1	12	YES	NO
[truncated: 14,591 more rows]
