# Supplementary material for: MicroFinder: conserved gene-set mapping and assembly ordering for manual curation of bird dot microchromosomes
Source: Gigascience. 2026 Apr 3;15:giag036. doi: 10.1093/gigascience/giag036 (PMC13192246; doi:10.1093/gigascience/giag036)
Supplement: giag036_Supplemental_Files [file giag036_supplemental_files.zip › Table_S5_recuration_align_cov.xlsx]

## Sheet: Sheet1
Supplmentary Table 5: Alignment coverage in base pairs (bp) of chicken (GGswu assembly) dot chromosomes for assembly content assigned to chromosomes in the original and MicroFinder-curated assemblies listed in Supplementary Table 4.
		Alignment coverage of GGswu dot chromosomes (bp)
TOL ID	Species	v1 assembly	Microfinder curated assembly	Change in aligned coverage	% change in aligned coverage
bAccGen1	Accipiter gentilis	3472306	3435118	-37188	-1.07099
bAnaAcu1	Anas acuta	5401527	5478550	77023	1.42595
bAnaPla2	Anas platyrhynchos	7073926	7416547	342621	4.84343
bAnsBra1	Anser brachyrhynchus	3094211	3377473	283262	9.15458
bBucCla1	Bucephala clangula	3795089	3826045	30956	0.815686
bChrRid1	Chroicocephalus ridibundus	2923457	3137366	213909	7.31699
bCinCin1	Cinclus cinclus	2184809	2210657	25848	1.18308
bClaHye2	Clangula hyemalis	4056404	4092802	36398	0.897297
bGruGru1	Grus grus	4148967	4732051	583084	14.0537
bGulAri2	Gulosus aristotelis	2338185	2344404	6219	0.265976
bNetRuf1	Netta rufina	6043294	6029195	-14099	-0.2333
